# Supplementary material for: Ethyl (4-{[(di­ethyl­carbamo­thio­yl)sulfan­yl]meth­yl}-2-oxo-2H-chromen-7-yl)carbamate
Source: Acta Crystallogr Sect E Struct Rep Online. 2014 Jan 29;70(Pt 2):o219–20. doi: 10.1107/S1600536814001706 (PMC3998360; doi:10.1107/S1600536814001706)
Supplement: Supplementary file 1 [file e-70-0o219-sup1.cif]

##############################################################################
#                                                                            #
# This CIF contains the data in a paper accepted for publication in          #
# Acta Crystallographica Section E. It conforms to the requirements of       #
# Notes for Authors for Acta Crystallographica Section E, and has been       #
# peer reviewed under the auspices of the IUCr Commission on Journals.       #
#                                                                            #
# Full details of the Crystallographic Information File format               #
# are given in the paper "The Crystallographic Information File (CIF):       #
# a New Standard Archive File for Crystallography" by S. R. Hall, F. H.      #
# Allen and I. D. Brown [Acta Cryst. (1991), A47, 655-685].                  #
#                                                                            #
# The current version of the core CIF dictionary is obtainable from          #
# ftp://ftp.iucr.org/pub/cif_core.dic.                                       #
#                                                                            #
# Software is freely available for graphical display of the structure(s)     #
# in this CIF. For information consult the CIF software page                 #
# http://www.iucr.org/resources/cif/software.                                #
#                                                                            #
# This file may be used for bona fide research purposes within the           #
# scientific community so long as proper attribution is given to the journal # 
# article from which it was obtained.                                        #
#                                                                            #
##############################################################################
data_I
_audit_creation_method     SHELXL-97
_database_code_depnum_ccdc_archive     'CCDC 983180'
_chemical_name_systematic
;\
Ethyl (4-{[(diethylcarbamothioyl)sulfanyl]methyl}-2-oxo-2<i>H</i>-chromen-\
7-yl)carbamate
;
_chemical_name_common     ?
_chemical_formula_moiety     'C18 H22 N2 O4 S2'
_chemical_formula_sum     'C18 H22 N2 O4 S2'
_chemical_formula_iupac     'C18 H22 N2 O4 S2'
_chemical_formula_weight     394.50
_chemical_melting_point     445
_symmetry_cell_setting     triclinic
_symmetry_space_group_name_H-M     'P -1'
_symmetry_space_group_name_Hall     '-P 1'
loop_
    _symmetry_equiv_pos_as_xyz
    'x, y, z'
    '-x, -y, -z'
_cell_length_a     8.0573(3)
_cell_length_b     9.0358(4)
_cell_length_c     14.2400(6)
_cell_angle_alpha     74.137(3)
_cell_angle_beta     87.831(3)
_cell_angle_gamma     73.320(2)
_cell_volume     954.36(7)
_cell_formula_units_Z     2
_cell_measurement_reflns_used     3305
_cell_measurement_theta_min     1.49
_cell_measurement_theta_max     25.00
_cell_measurement_temperature     296(2)
_exptl_crystal_description     plate
_exptl_crystal_colour     colourless
_exptl_crystal_size_max     0.24
_exptl_crystal_size_mid     0.20
_exptl_crystal_size_min     0.12
_exptl_crystal_density_diffrn     1.373
_exptl_crystal_density_meas     ?
_exptl_crystal_density_method     'not measured'
_exptl_crystal_F_000     416
_exptl_absorpt_coefficient_mu     0.305
_exptl_absorpt_correction_type     multi-scan
_exptl_absorpt_process_details     '(SADABS; Sheldrick, 2007)'
_exptl_absorpt_correction_T_min     0.7700
_exptl_absorpt_correction_T_max     1.0000
_exptl_special_details
;
IR (KBr, cm-1): 1000, 1152, 1227, 1422, 1501, 1695, 1720, 3265. GCMS: m/e: 384.
1H NMR (400 MHz, CDCl~3~, \d,. p.p.m): 7.68 (dd, 1H, Ar---H), 7.36 (d, 1H,
Ar---H), 7.26 (s, 1H, Ar---H), 6.91 (s, 1H, NH), 6.46 (s, 2H, Ar---H), 4.71
(s, 2H, CH~2~), 4.29 (q, 2H, CH~2~), 4.06 (q, 2H, CH~2~), 3.78 (q, 2H, CH~2~),
1.59 (s, 3H, CH~3~), 1.35 (m, 6H, CH~3~). Mol. Formula:
C~18~H~22~N~2~O~4~S~2~. Elemental analysis: C, 54.80; H, 5.62; N, 7.10
(calculated); C, 54.84; H, 5.58; N, 7.14 (found).
;
_diffrn_ambient_temperature     296(2)
_diffrn_radiation_type     MoK\a
_diffrn_radiation_wavelength     0.71073
_diffrn_radiation_source     'fine-focus sealed tube'
_diffrn_radiation_monochromator     graphite
_diffrn_measurement_device_type     'Bruker SMART CCD area-detector'
_diffrn_measurement_method     '\w and \f scans'
_diffrn_detector_area_resol_mean     ?
_diffrn_reflns_number     14877
_diffrn_reflns_av_R_equivalents     0.0310
_diffrn_reflns_av_sigmaI/netI     0.0243
_diffrn_reflns_theta_min     1.49
_diffrn_reflns_theta_max     25.00
_diffrn_reflns_theta_full     25.00
_diffrn_measured_fraction_theta_max     0.982
_diffrn_measured_fraction_theta_full     0.982
_diffrn_reflns_limit_h_min     -9
_diffrn_reflns_limit_h_max     9
_diffrn_reflns_limit_k_min     -10
_diffrn_reflns_limit_k_max     10
_diffrn_reflns_limit_l_min     -16
_diffrn_reflns_limit_l_max     16
_diffrn_standards_number     .
_diffrn_standards_interval_count     .
_diffrn_standards_interval_time     .
_diffrn_standards_decay_%     ?
_refine_special_details
;
Refinement of <i>F</i>^2^ against ALL reflections. The weighted <i>R</i>-factor
<i>wR</i> and goodness of fit <i>S</i> are based on <i>F</i>^2^, conventional
<i>R</i>-factors <i>R</i> are based on <i>F</i>, with <i>F</i> set to zero for
negative <i>F</i>^2^. The threshold expression of <i>F</i>^2^ >
2\s(<i>F</i>^2^) is used only for calculating <i>R</i>-factors(gt) <i>etc</i>.
and is not relevant to the choice of reflections for refinement.
<i>R</i>-factors based on <i>F</i>^2^ are statistically about twice as large
as those based on <i>F</i>, and <i>R</i>- factors based on ALL data will be
even larger.
;
_reflns_number_total     3305
_reflns_number_gt     2808
_reflns_threshold_expression     I>2\s(I)
_refine_ls_structure_factor_coef     Fsqd
_refine_ls_matrix_type     full
_refine_ls_R_factor_all     0.0422
_refine_ls_R_factor_gt     0.0350
_refine_ls_wR_factor_gt     0.0955
_refine_ls_wR_factor_ref     0.1006
_refine_ls_goodness_of_fit_ref     0.953
_refine_ls_restrained_S_all     0.953
_refine_ls_number_reflns     3305
_refine_ls_number_parameters     235
_refine_ls_number_restraints     0
_refine_ls_hydrogen_treatment     constr
_refine_ls_weighting_scheme     calc
_refine_ls_weighting_details
         'calc w=1/[\s^2^(Fo^2^)+(0.0672P)^2^+0.1652P] where P=(Fo^2^+2Fc^2^)/3'
_atom_sites_solution_hydrogens     geom
_atom_sites_solution_primary     direct
_atom_sites_solution_secondary     difmap
_refine_ls_shift/su_max     0.000
_refine_ls_shift/su_mean     0.000
_refine_diff_density_max     0.250
_refine_diff_density_min     -0.172
_refine_ls_extinction_method     none
_refine_ls_extinction_coef     ?
loop_
    _atom_type_symbol
    _atom_type_description
    _atom_type_scat_dispersion_real
    _atom_type_scat_dispersion_imag
    _atom_type_scat_source
    'C' 'C' 0.0033 0.0016
                         'International Tables Vol C Tables 4.2.6.8 and 6.1.1.4'
    'H' 'H' 0.0000 0.0000
                         'International Tables Vol C Tables 4.2.6.8 and 6.1.1.4'
    'N' 'N' 0.0061 0.0033
                         'International Tables Vol C Tables 4.2.6.8 and 6.1.1.4'
    'O' 'O' 0.0106 0.0060
                         'International Tables Vol C Tables 4.2.6.8 and 6.1.1.4'
    'S' 'S' 0.1246 0.1234
                         'International Tables Vol C Tables 4.2.6.8 and 6.1.1.4'
_computing_data_collection     'SMART (Bruker, 2001)'
_computing_cell_refinement     'SAINT (Bruker, 2001)'
_computing_data_reduction     'SAINT (Bruker, 2001)'
_computing_structure_solution     'SHELXS97 (Sheldrick, 2008)'
_computing_structure_refinement     'SHELXL97 (Sheldrick, 2008)'
_computing_molecular_graphics     'ORTEP-3 for Windows (Farrugia, 2012)'
_computing_publication_material     'SHELXL97 (Sheldrick, 2008)'
loop_
    _atom_site_type_symbol
    _atom_site_label
    _atom_site_fract_x
    _atom_site_fract_y
    _atom_site_fract_z
    _atom_site_U_iso_or_equiv
    _atom_site_adp_type
    _atom_site_calc_flag
    _atom_site_refinement_flags
    _atom_site_occupancy
    _atom_site_symmetry_multiplicity
    _atom_site_disorder_assembly
    _atom_site_disorder_group
    S S1 0.95674(6) 0.46925(5) 0.22606(3) 0.04992(16) Uani d . 1 1 . .
    S S2 0.60616(6) 0.62085(5) 0.29583(3) 0.05289(16) Uani d . 1 1 . .
    O O3 0.57157(17) 1.67152(13) -0.18754(9) 0.0517(3) Uani d . 1 1 . .
    O O5 0.95552(18) 1.08031(13) 0.18541(8) 0.0512(3) Uani d . 1 1 . .
    O O4 0.7317(2) 1.58432(15) -0.04675(10) 0.0616(4) Uani d . 1 1 . .
    O O6 1.1139(3) 0.93665(17) 0.31862(11) 0.0900(6) Uani d . 1 1 . .
    N N7 0.6313(2) 1.41614(16) -0.10823(10) 0.0480(4) Uani d . 1 1 . .
    H H7 0.5682 1.4173 -0.1559 0.058 Uiso calc R 1 1 . .
    N N8 0.84521(18) 0.36613(16) 0.39956(10) 0.0431(3) Uani d . 1 1 . .
    C C9 0.4882(4) 1.9375(2) -0.28981(17) 0.0794(7) Uani d . 1 1 . .
    H H9A 0.4919 2.0456 -0.2983 0.119 Uiso calc R 1 1 . .
    H H9B 0.3697 1.9354 -0.2885 0.119 Uiso calc R 1 1 . .
    H H9C 0.5431 1.8991 -0.3431 0.119 Uiso calc R 1 1 . .
    C C10 0.5810(3) 1.8330(2) -0.19639(14) 0.0562(5) Uani d . 1 1 . .
    H H10A 0.7010 1.8343 -0.1967 0.067 Uiso calc R 1 1 . .
    H H10B 0.5267 1.8705 -0.1419 0.067 Uiso calc R 1 1 . .
    C C11 0.6522(2) 1.55978(19) -0.10780(12) 0.0441(4) Uani d . 1 1 . .
    C C12 0.6996(2) 1.26657(19) -0.04079(11) 0.0404(4) Uani d . 1 1 . .
    C C13 0.6722(2) 1.1326(2) -0.06140(12) 0.0440(4) Uani d . 1 1 . .
    H H13 0.6091 1.1460 -0.1180 0.053 Uiso calc R 1 1 . .
    C C14 0.7369(2) 0.98170(19) 0.00062(11) 0.0413(4) Uani d . 1 1 . .
    H H14 0.7164 0.8944 -0.0143 0.050 Uiso calc R 1 1 . .
    C C15 0.8334(2) 0.95701(18) 0.08610(11) 0.0381(4) Uani d . 1 1 . .
    C C16 0.8600(2) 1.09192(19) 0.10417(11) 0.0397(4) Uani d . 1 1 . .
    C C17 0.7951(2) 1.24599(19) 0.04376(11) 0.0427(4) Uani d . 1 1 . .
    H H17 0.8147 1.3334 0.0591 0.051 Uiso calc R 1 1 . .
    C C18 0.9075(2) 0.80158(19) 0.15570(11) 0.0399(4) Uani d . 1 1 . .
    C C19 1.0006(3) 0.7950(2) 0.23349(12) 0.0507(5) Uani d . 1 1 . .
    H H19 1.0483 0.6956 0.2780 0.061 Uiso calc R 1 1 . .
    C C20 1.0302(3) 0.9345(2) 0.25129(13) 0.0564(5) Uani d . 1 1 . .
    C C21 0.8756(3) 0.65683(19) 0.13488(12) 0.0466(4) Uani d . 1 1 . .
    H H21A 0.9274 0.6457 0.0736 0.056 Uiso calc R 1 1 . .
    H H21B 0.7515 0.6775 0.1257 0.056 Uiso calc R 1 1 . .
    C C22 0.7977(2) 0.47977(18) 0.31595(11) 0.0400(4) Uani d . 1 1 . .
    C C23 1.0135(3) 0.2415(2) 0.41870(15) 0.0568(5) Uani d . 1 1 . .
    H H23A 1.0581 0.2235 0.3573 0.068 Uiso calc R 1 1 . .
    H H23B 0.9972 0.1417 0.4592 0.068 Uiso calc R 1 1 . .
    C C24 1.1436(3) 0.2872(4) 0.4689(2) 0.0881(8) Uani d . 1 1 . .
    H H24A 1.2513 0.2030 0.4798 0.132 Uiso calc R 1 1 . .
    H H24B 1.1011 0.3029 0.5304 0.132 Uiso calc R 1 1 . .
    H H24C 1.1619 0.3849 0.4285 0.132 Uiso calc R 1 1 . .
    C C25 0.7274(2) 0.3530(2) 0.48079(12) 0.0513(4) Uani d . 1 1 . .
    H H25A 0.6537 0.4594 0.4797 0.062 Uiso calc R 1 1 . .
    H H25B 0.7950 0.3090 0.5422 0.062 Uiso calc R 1 1 . .
    C C26 0.6168(3) 0.2487(3) 0.47493(17) 0.0731(6) Uani d . 1 1 . .
    H H26A 0.5419 0.2429 0.5291 0.110 Uiso calc R 1 1 . .
    H H26B 0.6893 0.1428 0.4771 0.110 Uiso calc R 1 1 . .
    H H26C 0.5480 0.2931 0.4148 0.110 Uiso calc R 1 1 . .
loop_
    _atom_site_aniso_label
    _atom_site_aniso_U_11
    _atom_site_aniso_U_22
    _atom_site_aniso_U_33
    _atom_site_aniso_U_12
    _atom_site_aniso_U_13
    _atom_site_aniso_U_23
    S1 0.0656(3) 0.0310(2) 0.0483(3) -0.0110(2) 0.0094(2) -0.00698(18)
    S2 0.0549(3) 0.0449(3) 0.0458(3) 0.0002(2) -0.0096(2) -0.0051(2)
    O3 0.0703(9) 0.0313(6) 0.0473(7) -0.0103(6) -0.0114(6) -0.0034(5)
    O5 0.0787(9) 0.0340(6) 0.0398(6) -0.0181(6) -0.0181(6) -0.0036(5)
    O4 0.0918(10) 0.0410(7) 0.0514(8) -0.0213(7) -0.0214(7) -0.0062(6)
    O6 0.1509(16) 0.0488(8) 0.0661(10) -0.0303(9) -0.0594(10) 0.0009(7)
    N7 0.0632(10) 0.0345(7) 0.0423(8) -0.0139(7) -0.0147(7) -0.0021(6)
    N8 0.0500(8) 0.0322(7) 0.0402(7) -0.0088(6) -0.0049(6) -0.0013(6)
    C9 0.127(2) 0.0356(10) 0.0623(13) -0.0109(12) -0.0103(13) -0.0040(9)
    C10 0.0799(14) 0.0318(9) 0.0540(11) -0.0136(9) -0.0023(9) -0.0088(8)
    C11 0.0536(10) 0.0334(9) 0.0388(9) -0.0076(7) -0.0026(8) -0.0040(7)
    C12 0.0464(9) 0.0345(8) 0.0364(8) -0.0117(7) -0.0014(7) -0.0031(7)
    C13 0.0530(10) 0.0420(9) 0.0367(8) -0.0169(8) -0.0083(7) -0.0054(7)
    C14 0.0535(10) 0.0355(8) 0.0382(8) -0.0192(7) -0.0010(7) -0.0086(7)
    C15 0.0473(9) 0.0339(8) 0.0323(8) -0.0138(7) 0.0020(7) -0.0055(6)
    C16 0.0519(10) 0.0357(8) 0.0318(8) -0.0149(7) -0.0038(7) -0.0064(6)
    C17 0.0576(11) 0.0322(8) 0.0384(9) -0.0155(7) -0.0049(7) -0.0064(7)
    C18 0.0536(10) 0.0336(8) 0.0316(8) -0.0152(7) 0.0029(7) -0.0045(6)
    C19 0.0743(13) 0.0349(9) 0.0381(9) -0.0152(8) -0.0093(8) -0.0011(7)
    C20 0.0847(14) 0.0385(9) 0.0422(10) -0.0184(9) -0.0198(9) -0.0014(7)
    C21 0.0703(12) 0.0351(9) 0.0348(8) -0.0203(8) 0.0020(8) -0.0049(7)
    C22 0.0526(10) 0.0294(8) 0.0389(8) -0.0146(7) -0.0049(7) -0.0072(6)
    C23 0.0605(12) 0.0352(9) 0.0592(11) -0.0020(8) -0.0052(9) 0.0009(8)
    C24 0.0551(14) 0.0930(18) 0.104(2) -0.0066(13) -0.0218(13) -0.0188(15)
    C25 0.0603(12) 0.0476(10) 0.0392(9) -0.0146(9) -0.0036(8) -0.0010(7)
    C26 0.0832(16) 0.0737(15) 0.0689(14) -0.0414(13) 0.0086(12) -0.0107(11)
_geom_special_details
;
All s.u.'s (except the s.u. in the dihedral angle between two l.s. planes) are
estimated using the full covariance matrix. The cell s.u.'s are taken into
account individually in the estimation of s.u.'s in distances, angles and
torsion angles; correlations between s.u.'s in cell parameters are only used
when they are defined by crystal symmetry. An approximate (isotropic)
treatment of cell s.u.'s is used for estimating s.u.'s involving l.s. planes.
;
loop_
    _geom_bond_atom_site_label_1
    _geom_bond_atom_site_label_2
    _geom_bond_site_symmetry_2
    _geom_bond_distance
    _geom_bond_publ_flag
    S1 C22 . 1.7781(17) ?
    S1 C21 . 1.7920(16) ?
    S2 C22 . 1.6714(17) ?
    O3 C11 . 1.335(2) ?
    O3 C10 . 1.454(2) ?
    O5 C20 . 1.375(2) ?
    O5 C16 . 1.377(2) ?
    O4 C11 . 1.202(2) ?
    O6 C20 . 1.201(2) ?
    N7 C11 . 1.357(2) ?
    N7 C12 . 1.398(2) ?
    N7 H7 . 0.8600 ?
    N8 C22 . 1.326(2) ?
    N8 C25 . 1.470(2) ?
    N8 C23 . 1.471(2) ?
    C9 C10 . 1.484(3) ?
    C9 H9A . 0.9600 ?
    C9 H9B . 0.9600 ?
    C9 H9C . 0.9600 ?
    C10 H10A . 0.9700 ?
    C10 H10B . 0.9700 ?
    C12 C17 . 1.394(2) ?
    C12 C13 . 1.398(2) ?
    C13 C14 . 1.371(2) ?
    C13 H13 . 0.9300 ?
    C14 C15 . 1.400(2) ?
    C14 H14 . 0.9300 ?
    C15 C16 . 1.387(2) ?
    C15 C18 . 1.454(2) ?
    C16 C17 . 1.383(2) ?
    C17 H17 . 0.9300 ?
    C18 C19 . 1.340(3) ?
    C18 C21 . 1.509(2) ?
    C19 C20 . 1.436(3) ?
    C19 H19 . 0.9300 ?
    C21 H21A . 0.9700 ?
    C21 H21B . 0.9700 ?
    C23 C24 . 1.498(3) ?
    C23 H23A . 0.9700 ?
    C23 H23B . 0.9700 ?
    C24 H24A . 0.9600 ?
    C24 H24B . 0.9600 ?
    C24 H24C . 0.9600 ?
    C25 C26 . 1.490(3) ?
    C25 H25A . 0.9700 ?
    C25 H25B . 0.9700 ?
    C26 H26A . 0.9600 ?
    C26 H26B . 0.9600 ?
    C26 H26C . 0.9600 ?
loop_
    _geom_angle_atom_site_label_1
    _geom_angle_atom_site_label_2
    _geom_angle_atom_site_label_3
    _geom_angle_site_symmetry_1
    _geom_angle_site_symmetry_3
    _geom_angle
    _geom_angle_publ_flag
    C22 S1 C21 . . 102.94(8) ?
    C11 O3 C10 . . 115.29(14) ?
    C20 O5 C16 . . 121.44(13) ?
    C11 N7 C12 . . 128.10(15) ?
    C11 N7 H7 . . 115.9 ?
    C12 N7 H7 . . 115.9 ?
    C22 N8 C25 . . 121.32(14) ?
    C22 N8 C23 . . 124.24(15) ?
    C25 N8 C23 . . 114.42(14) ?
    C10 C9 H9A . . 109.5 ?
    C10 C9 H9B . . 109.5 ?
    H9A C9 H9B . . 109.5 ?
    C10 C9 H9C . . 109.5 ?
    H9A C9 H9C . . 109.5 ?
    H9B C9 H9C . . 109.5 ?
    O3 C10 C9 . . 107.06(16) ?
    O3 C10 H10A . . 110.3 ?
    C9 C10 H10A . . 110.3 ?
    O3 C10 H10B . . 110.3 ?
    C9 C10 H10B . . 110.3 ?
    H10A C10 H10B . . 108.6 ?
    O4 C11 O3 . . 124.67(15) ?
    O4 C11 N7 . . 126.25(15) ?
    O3 C11 N7 . . 109.07(15) ?
    C17 C12 N7 . . 123.04(15) ?
    C17 C12 C13 . . 119.40(15) ?
    N7 C12 C13 . . 117.55(15) ?
    C14 C13 C12 . . 120.94(15) ?
    C14 C13 H13 . . 119.5 ?
    C12 C13 H13 . . 119.5 ?
    C13 C14 C15 . . 121.05(15) ?
    C13 C14 H14 . . 119.5 ?
    C15 C14 H14 . . 119.5 ?
    C16 C15 C14 . . 116.74(14) ?
    C16 C15 C18 . . 118.47(15) ?
    C14 C15 C18 . . 124.79(15) ?
    O5 C16 C17 . . 114.95(14) ?
    O5 C16 C15 . . 121.31(14) ?
    C17 C16 C15 . . 123.74(15) ?
    C16 C17 C12 . . 118.13(15) ?
    C16 C17 H17 . . 120.9 ?
    C12 C17 H17 . . 120.9 ?
    C19 C18 C15 . . 118.47(15) ?
    C19 C18 C21 . . 124.04(15) ?
    C15 C18 C21 . . 117.48(14) ?
    C18 C19 C20 . . 122.95(16) ?
    C18 C19 H19 . . 118.5 ?
    C20 C19 H19 . . 118.5 ?
    O6 C20 O5 . . 116.39(16) ?
    O6 C20 C19 . . 126.28(17) ?
    O5 C20 C19 . . 117.33(15) ?
    C18 C21 S1 . . 116.27(12) ?
    C18 C21 H21A . . 108.2 ?
    S1 C21 H21A . . 108.2 ?
    C18 C21 H21B . . 108.2 ?
    S1 C21 H21B . . 108.2 ?
    H21A C21 H21B . . 107.4 ?
    N8 C22 S2 . . 123.52(13) ?
    N8 C22 S1 . . 113.94(13) ?
    S2 C22 S1 . . 122.55(9) ?
    N8 C23 C24 . . 112.18(18) ?
    N8 C23 H23A . . 109.2 ?
    C24 C23 H23A . . 109.2 ?
    N8 C23 H23B . . 109.2 ?
    C24 C23 H23B . . 109.2 ?
    H23A C23 H23B . . 107.9 ?
    C23 C24 H24A . . 109.5 ?
    C23 C24 H24B . . 109.5 ?
    H24A C24 H24B . . 109.5 ?
    C23 C24 H24C . . 109.5 ?
    H24A C24 H24C . . 109.5 ?
    H24B C24 H24C . . 109.5 ?
    N8 C25 C26 . . 111.89(16) ?
    N8 C25 H25A . . 109.2 ?
    C26 C25 H25A . . 109.2 ?
    N8 C25 H25B . . 109.2 ?
    C26 C25 H25B . . 109.2 ?
    H25A C25 H25B . . 107.9 ?
    C25 C26 H26A . . 109.5 ?
    C25 C26 H26B . . 109.5 ?
    H26A C26 H26B . . 109.5 ?
    C25 C26 H26C . . 109.5 ?
    H26A C26 H26C . . 109.5 ?
    H26B C26 H26C . . 109.5 ?
loop_
    _geom_hbond_atom_site_label_D
    _geom_hbond_atom_site_label_H
    _geom_hbond_atom_site_label_A
    _geom_hbond_site_symmetry_A
    _geom_hbond_distance_DH
    _geom_hbond_distance_HA
    _geom_hbond_distance_DA
    _geom_hbond_angle_DHA
    _geom_hbond_publ_flag
    N7 H7 S2 2_675 0.86 2.63 3.4858(17) 172.00 yes
    C17 H17 O4 . 0.93 2.28 2.876(2) 121.00 yes
    C25 H25B O6 2_766 0.97 2.49 3.306(3) 142.00 yes
_iucr_refine_instructions_details
;
TITL Chem_Mahesh_J17_R_0ma in P-1
CELL  0.71073   8.0573   9.0358  14.2400   74.137   87.831   73.320
ZERR     2.00   0.0003   0.0004   0.0006    0.003    0.003    0.002
LATT   1
SFAC  C    H    N    O    S
UNIT  36   44   4    8    4
MERG   2
OMIT     0.00  50.00
FMAP   2
PLAN   20
ACTA
BOND   $H
L.S.  10
TEMP    23.00
OMIT     1   0   0
OMIT     0   4   3
OMIT    -1   1   9
OMIT    -1   1   0
OMIT     1   0   4
OMIT     0  -4   3
OMIT     3   9   7
OMIT    -3  -1   1
OMIT     3   2   1
OMIT     2   4   1
OMIT     1  -1   7
OMIT    -1  -4   4
OMIT     1   5   5
OMIT     4   1   5
OMIT     1  -3   3
OMIT     0  -2   3
OMIT    -3  -1   3
OMIT     1   1   7
OMIT    -1   3   1
OMIT     2  -6   4
OMIT     3   1   4
OMIT    -2   4   3
OMIT    -2   2   8
OMIT    -8  -1   7
OMIT     3   4   2
OMIT     0   1   9
OMIT    -4  -4   1
OMIT     1  -2  10
OMIT    -2  -2   5
OMIT     1  -5   7
OMIT     2   2   0
OMIT     0   8   4
OMIT    -2  -1   1
OMIT     3   3   8
OMIT     1   5   6
OMIT    -4   0   2
OMIT     1  -5   8
OMIT     5   1   2
OMIT     5   9   5
OMIT     2   1   7
OMIT     3   5   3
OMIT     6   0   2
OMIT    -8  -2   2
OMIT    -2   4   0
OMIT     3   0   6
OMIT    -7  -1   8
OMIT    -1   3   4
OMIT     3  -1   5
OMIT     1   6   3
OMIT     2   2   6
WGHT    0.067200    0.165200
FVAR       0.15981
S1    5    0.956742    0.469249    0.226056    11.00000    0.06556    0.03101 =
         0.04835   -0.00698    0.00937   -0.01105
S2    5    0.606164    0.620846    0.295830    11.00000    0.05491    0.04486 =
         0.04581   -0.00506   -0.00960    0.00024
O3    4    0.571574    1.671516   -0.187535    11.00000    0.07026    0.03129 =
         0.04727   -0.00337   -0.01143   -0.01033
O5    4    0.955517    1.080312    0.185413    11.00000    0.07871    0.03402 =
         0.03982   -0.00364   -0.01809   -0.01806
O4    4    0.731703    1.584320   -0.046748    11.00000    0.09178    0.04097 =
         0.05139   -0.00625   -0.02139   -0.02128
O6    4    1.113895    0.936647    0.318616    11.00000    0.15093    0.04884 =
         0.06609    0.00093   -0.05945   -0.03031
N7    3    0.631309    1.416145   -0.108233    11.00000    0.06323    0.03453 =
         0.04229   -0.00207   -0.01473   -0.01393
AFIX  43
H7    2    0.568190    1.417282   -0.155940    11.00000   -1.20000
AFIX   0
N8    3    0.845211    0.366131    0.399565    11.00000    0.04999    0.03221 =
         0.04024   -0.00133   -0.00487   -0.00881
C9    1    0.488229    1.937508   -0.289809    11.00000    0.12745    0.03557 =
         0.06234   -0.00401   -0.01026   -0.01092
AFIX  33
H9A   2    0.491927    2.045615   -0.298294    11.00000   -1.50000
H9B   2    0.369705    1.935397   -0.288469    11.00000   -1.50000
H9C   2    0.543062    1.899106   -0.343082    11.00000   -1.50000
AFIX   0
C10   1    0.580992    1.832994   -0.196392    11.00000    0.07991    0.03185 =
         0.05399   -0.00881   -0.00227   -0.01364
AFIX  23
H10A  2    0.700976    1.834294   -0.196725    11.00000   -1.20000
H10B  2    0.526729    1.870459   -0.141897    11.00000   -1.20000
AFIX   0
C11   1    0.652204    1.559782   -0.107803    11.00000    0.05362    0.03338 =
         0.03878   -0.00402   -0.00261   -0.00765
C12   1    0.699598    1.266570   -0.040793    11.00000    0.04644    0.03451 =
         0.03639   -0.00312   -0.00142   -0.01170
C13   1    0.672152    1.132572   -0.061396    11.00000    0.05295    0.04197 =
         0.03672   -0.00541   -0.00832   -0.01687
AFIX  43
H13   2    0.609062    1.145968   -0.117991    11.00000   -1.20000
AFIX   0
C14   1    0.736898    0.981701    0.000623    11.00000    0.05354    0.03548 =
         0.03824   -0.00858   -0.00104   -0.01918
AFIX  43
H14   2    0.716378    0.894356   -0.014321    11.00000   -1.20000
AFIX   0
C15   1    0.833426    0.957013    0.086105    11.00000    0.04730    0.03389 =
         0.03228   -0.00554    0.00196   -0.01376
C16   1    0.860041    1.091916    0.104171    11.00000    0.05187    0.03568 =
         0.03185   -0.00636   -0.00378   -0.01488
C17   1    0.795121    1.245992    0.043760    11.00000    0.05760    0.03219 =
         0.03841   -0.00640   -0.00492   -0.01548
AFIX  43
H17   2    0.814665    1.333393    0.059132    11.00000   -1.20000
AFIX   0
C18   1    0.907528    0.801579    0.155701    11.00000    0.05356    0.03357 =
         0.03162   -0.00451    0.00286   -0.01524
C19   1    1.000633    0.794991    0.233490    11.00000    0.07431    0.03494 =
         0.03808   -0.00109   -0.00931   -0.01524
AFIX  43
H19   2    1.048290    0.695575    0.277966    11.00000   -1.20000
AFIX   0
C20   1    1.030159    0.934512    0.251287    11.00000    0.08471    0.03849 =
         0.04218   -0.00135   -0.01981   -0.01837
C21   1    0.875597    0.656829    0.134875    11.00000    0.07028    0.03511 =
         0.03478   -0.00489    0.00198   -0.02033
AFIX  23
H21A  2    0.927368    0.645686    0.073638    11.00000   -1.20000
H21B  2    0.751513    0.677469    0.125714    11.00000   -1.20000
AFIX   0
C22   1    0.797728    0.479773    0.315947    11.00000    0.05255    0.02944 =
         0.03891   -0.00724   -0.00489   -0.01456
C23   1    1.013550    0.241537    0.418698    11.00000    0.06048    0.03517 =
         0.05922    0.00094   -0.00519   -0.00196
AFIX  23
H23A  2    1.058135    0.223504    0.357286    11.00000   -1.20000
H23B  2    0.997189    0.141738    0.459151    11.00000   -1.20000
AFIX   0
C24   1    1.143639    0.287166    0.468865    11.00000    0.05506    0.09300 =
         0.10355   -0.01877   -0.02179   -0.00656
AFIX  33
H24A  2    1.251258    0.202977    0.479846    11.00000   -1.50000
H24B  2    1.101149    0.302891    0.530358    11.00000   -1.50000
H24C  2    1.161865    0.384865    0.428533    11.00000   -1.50000
AFIX   0
C25   1    0.727388    0.353050    0.480793    11.00000    0.06026    0.04756 =
         0.03923   -0.00104   -0.00363   -0.01460
AFIX  23
H25A  2    0.653706    0.459368    0.479729    11.00000   -1.20000
H25B  2    0.794982    0.309022    0.542195    11.00000   -1.20000
AFIX   0
C26   1    0.616797    0.248682    0.474928    11.00000    0.08316    0.07372 =
         0.06887   -0.01071    0.00862   -0.04137
AFIX  33
H26A  2    0.541933    0.242944    0.529058    11.00000   -1.50000
H26B  2    0.689261    0.142796    0.477127    11.00000   -1.50000
H26C  2    0.547966    0.293080    0.414822    11.00000   -1.50000
HKLF 4
REM  Chem_Mahesh_J17_R_0ma in P-1
REM R1 =  0.0350 for   2808 Fo > 4sig(Fo)  and  0.0422 for all   3305 data
REM    235 parameters refined using      0 restraints
END
WGHT      0.0579      0.1114
REM Highest difference peak  0.250,  deepest hole -0.172,  1-sigma level  0.039
Q1    1   0.8782  0.4625  0.2775  11.00000  0.05    0.25
Q2    1   0.9983  0.9395  0.3409  11.00000  0.05    0.25
Q3    1   0.6420  0.6739  0.2317  11.00000  0.05    0.24
Q4    1   0.6492  1.5711 -0.0296  11.00000  0.05    0.19
Q5    1   0.4686  0.6306  0.3052  11.00000  0.05    0.19
Q6    1   0.5815  0.6030  0.3737  11.00000  0.05    0.18
Q7    1   0.8540  1.1043  0.2000  11.00000  0.05    0.16
Q8    1   0.8804  0.8636  0.1181  11.00000  0.05    0.16
Q9    1   1.1432  0.9267  0.2872  11.00000  0.05    0.16
Q10   1   0.6509  1.8753 -0.2605  11.00000  0.05    0.15
Q11   1   0.5636  1.7287 -0.1814  11.00000  0.05    0.15
Q12   1   0.7910  1.2544 -0.0174  11.00000  0.05    0.15
Q13   1   0.9118  0.7935  0.2326  11.00000  0.05    0.15
Q14   1   0.6970  1.2602  0.0155  11.00000  0.05    0.14
Q15   1   0.7979  0.4008  0.3431  11.00000  0.05    0.14
Q16   1   0.6381  0.2013  0.4233  11.00000  0.05    0.14
Q17   1   0.5908  1.9158 -0.3416  11.00000  0.05    0.14
Q18   1   1.0002  0.7812  0.1927  11.00000  0.05    0.14
Q19   1   0.8506  0.4599  0.3653  11.00000  0.05    0.14
Q20   1   0.7440  0.6162  0.3037  11.00000  0.05    0.14
;
data_global
_journal_data_validation_number     ?
_journal_date_recd_electronic     2014-01-21
_journal_date_accepted     2014-01-23
_journal_name_full     'Acta Crystallographica, Section E'
_journal_year     2014
_journal_volume     70
_journal_issue      2
_journal_page_first     o219
_journal_page_last     o220
_journal_paper_category     QO
_journal_paper_doi     10.1107/S1600536814001706
_journal_coeditor_code     BT6958
_publ_contact_author_name     'H.C.Devarajegowda'
_publ_contact_author_address
;
Department of Physics
Yuvaraja's College (Constituent College)
University of Mysore Mysore
Karnataka
INDIA
;
_publ_contact_author_email     'devarajegowda@yahoo.com'
_publ_contact_author_fax     '+91 0821 2419292'
_publ_contact_author_phone     '+91 0821 2518101'
_publ_section_title
;\
Ethyl
(4-{[(diethylcarbamothioyl)sulfanyl]methyl}-2-oxo-2<i>H</i>-chromen-7-yl)\
carbamate
;
loop_
    _publ_author_name
    _publ_author_address
    'K. R. Roopashree'
;
Department of Physics
Yuvaraja's College (Constituent College)
University of Mysore, Mysore 570 005
Karnataka, India
;
    'K. Mahesh Kumar'
;
Department of Chemistry
Karnatak University's Karnatak Science College
Dharwad, Karnataka 580 001, India
;
    'B. R. Anitha'
;
Department of Physics
Yuvaraja's College (Constituent College)
University of Mysore, Mysore 570 005
Karnataka, India
;
    'A. J. Ravi'
;
Department of Physics
Yuvaraja's College (Constituent College)
University of Mysore, Mysore 570 005
Karnataka, India
;
    'H. C. Devarajegowda'
;
Department of Physics
Yuvaraja's College (Constituent College)
University of Mysore, Mysore 570 005
Karnataka, India
;
