# Supplementary material for: Ethyl (4-{[(di­ethyl­carbamo­thio­yl)sulfan­yl]meth­yl}-2-oxo-2H-chromen-7-yl)carbamate
Source: Acta Crystallogr Sect E Struct Rep Online. 2014 Jan 29;70(Pt 2):o219–20. doi: 10.1107/S1600536814001706 (PMC3998360; doi:10.1107/S1600536814001706)
Supplement: Supplementary file 2 [file e-70-0o219-Isup2.hkl]

#
# h,k,l, Fc-squared, Fo-squared, sigma(Fo-squared) and status flag
#
data_I
_shelx_title ' Chem_Mahesh_J17_R_0ma in P-1'
_shelx_refln_list_code          4
_shelx_F_calc_maximum      197.10
_exptl_crystal_F_000       416.00
_reflns_d_resolution_high  0.8409
 
loop_
 _symmetry_equiv_pos_as_xyz
 'x, y, z'
 '-x, -y, -z'
 
_cell_length_a     8.0573
_cell_length_b     9.0358
_cell_length_c    14.2400
_cell_angle_alpha  74.137
_cell_angle_beta   87.831
_cell_angle_gamma  73.320
 
_shelx_F_squared_multiplier     1.000
 
loop_
 _refln_index_h
 _refln_index_k
 _refln_index_l
 _refln_F_squared_calc
 _refln_F_squared_meas
 _refln_F_squared_sigma
 _refln_observed_status
   2   0   0      389.57      320.71     26.43 o
   3   0   0      683.43      682.42     11.01 o
   4   0   0      181.79      201.05      6.73 o
   5   0   0      276.24      273.03      5.51 o
   6   0   0        0.01        0.63      0.51 o
   7   0   0       35.87       35.26      2.90 o
   8   0   0        4.12        8.56      1.95 o
   9   0   0       27.04       32.43      3.26 o
  -8   1   0        1.11        0.00      1.50 o
  -7   1   0       26.31       25.47      2.73 o
  -6   1   0       14.90       16.85      1.78 o
  -5   1   0      125.05      114.85      2.36 o
  -4   1   0        4.11        3.56      0.46 o
  -3   1   0       27.20       34.52      1.17 o
  -2   1   0       26.48       27.32      0.99 o
   0   1   0      781.02      912.91     20.48 o
   1   1   0     1064.21     1182.61     18.94 o
   2   1   0      585.18      659.63      9.95 o
   3   1   0     2123.94     2098.42     38.93 o
   4   1   0      623.66      605.17     12.33 o
   5   1   0      361.16      344.89      5.86 o
   6   1   0       85.02       79.32      3.47 o
   7   1   0      185.65      205.43      6.45 o
   8   1   0        2.20        2.11      1.30 o
   9   1   0       12.16       11.42      2.35 o
  -8   2   0        5.31        3.99      2.55 o
  -7   2   0        0.01        0.00      1.22 o
  -6   2   0        2.04        1.36      0.85 o
  -5   2   0        9.89       10.08      1.03 o
  -4   2   0       43.04       34.33      1.17 o
  -3   2   0      302.23      322.41      4.41 o
  -2   2   0      338.80      384.47      5.01 o
  -1   2   0       46.60       52.56      2.36 o
   0   2   0      280.22      331.52      5.39 o
   1   2   0     1927.89     2047.27     29.06 o
   3   2   0     1058.31     1043.18     17.51 o
   4   2   0      103.68       99.07      3.24 o
   5   2   0       24.37       25.40      2.13 o
   6   2   0        5.72        8.65      3.04 o
   7   2   0      157.98      148.62      4.18 o
   8   2   0        0.05        0.00      0.66 o
   9   2   0       15.21       15.43      2.94 o
  -7   3   0        0.03        0.00      1.04 o
  -6   3   0       16.14       14.42      1.78 o
  -5   3   0       11.52       10.96      2.09 o
  -4   3   0      572.45      560.50      9.08 o
  -3   3   0     1458.88     1641.92     19.97 o
  -2   3   0     2994.63     3233.43     41.45 o
  -1   3   0      305.28      336.08      5.39 o
   0   3   0      337.81      350.83      6.21 o
   1   3   0      758.40      836.51     13.73 o
   2   3   0      895.15      922.17     15.14 o
   3   3   0       10.12        9.01      0.70 o
   4   3   0       16.60       17.70      1.64 o
   5   3   0       12.71       10.64      1.11 o
   6   3   0       14.18       17.35      1.64 o
   7   3   0      379.32      371.58      9.72 o
   8   3   0       37.70       43.98      5.29 o
  -7   4   0        0.02        0.00      1.14 o
  -6   4   0       61.13       72.85      3.83 o
  -5   4   0        2.66        3.90      2.59 o
  -4   4   0      182.64      183.37      4.05 o
  -3   4   0       10.31       11.31      0.87 o
  -1   4   0      524.45      563.26      8.02 o
   0   4   0      111.89      142.61      2.60 o
   1   4   0     1813.74     1898.84     26.98 o
   2   4   0       81.79       92.54      2.23 o
   3   4   0        4.99        4.67      0.53 o
   4   4   0     1468.65     1561.04     25.50 o
   5   4   0       15.41       18.20      1.31 o
   6   4   0        0.69        1.92      0.82 o
   7   4   0       78.62       71.76      4.41 o
   8   4   0       33.35       36.80      5.48 o
  -6   5   0      120.53      125.89      5.79 o
  -5   5   0        8.50        7.44      1.94 o
  -4   5   0       33.53       28.43      2.04 o
  -3   5   0      273.41      268.95      5.75 o
  -2   5   0       32.13       34.32      1.61 o
  -1   5   0      817.55      812.32      9.30 o
   0   5   0        0.42        0.88      0.38 o
   1   5   0       57.32       51.35      1.37 o
   2   5   0      180.62      175.54      3.16 o
   3   5   0     2054.46     2052.36     29.25 o
   4   5   0       42.26       40.23      1.93 o
   5   5   0      358.69      365.54      6.65 o
   6   5   0       37.32       35.16      2.40 o
   7   5   0        0.09        0.00      0.68 o
   8   5   0       79.51       84.44      5.07 o
  -5   6   0        8.80        5.68      2.21 o
  -4   6   0       15.33       16.44      1.75 o
  -3   6   0       20.13       21.56      1.73 o
  -2   6   0        9.59        7.18      1.14 o
  -1   6   0       89.49       92.75      2.17 o
   0   6   0      121.04      119.65      2.35 o
   1   6   0      253.02      252.66      3.81 o
   2   6   0       17.28       12.66      1.10 o
   3   6   0      414.22      428.55      7.41 o
   4   6   0       28.64       29.02      1.40 o
   5   6   0       54.27       58.73      3.45 o
   6   6   0      243.66      230.06      5.64 o
   7   6   0        4.38        3.68      0.89 o
   8   6   0       37.28       37.55      6.26 o
  -4   7   0       16.24       20.16      2.61 o
  -3   7   0        0.06        0.00      0.81 o
  -2   7   0      141.69      141.74      3.70 o
  -1   7   0       83.74       82.19      2.36 o
   0   7   0      357.92      370.43      5.76 o
   1   7   0      647.90      678.12      9.43 o
   2   7   0      220.76      210.69      4.43 o
   3   7   0      119.60      121.07      3.21 o
   4   7   0      106.37      108.87      3.91 o
   5   7   0       24.09       21.59      2.59 o
   6   7   0      101.45       93.98      4.92 o
   7   7   0        0.08        0.35      1.37 o
   8   7   0        2.07        2.14      1.96 o
  -3   8   0        8.35        8.11      1.44 o
  -2   8   0        0.75        1.11      0.92 o
  -1   8   0       14.95       14.15      1.49 o
   0   8   0        0.04        0.32      0.66 o
   1   8   0      227.25      218.52      4.11 o
   2   8   0      438.33      445.82      7.34 o
   3   8   0        1.35        3.17      3.30 o
   4   8   0       11.80       12.86      1.29 o
   5   8   0       13.89       14.84      1.56 o
   6   8   0       38.52       45.93      3.85 o
   7   8   0       15.77       16.87      2.53 o
  -2   9   0       17.19       17.52      3.31 o
  -1   9   0        0.12        0.17      0.89 o
   0   9   0       10.21       10.63      1.27 o
   1   9   0       83.91       82.83      3.08 o
   2   9   0        7.27        7.44      1.02 o
   3   9   0        0.34        0.24      1.08 o
   4   9   0       44.87       49.08      3.17 o
   5   9   0        5.36        4.38      1.18 o
   6   9   0        6.57       10.01      2.94 o
   1  10   0       47.66       49.79      3.18 o
   2  10   0      130.82      125.12      5.68 o
   3  10   0        0.02        1.10      1.27 o
   4  10   0       31.32       39.35      3.05 o
  -4 -10   1       24.18       26.91      2.64 o
  -3 -10   1        0.01        0.00      1.19 o
  -2 -10   1        0.29        0.00      0.96 o
  -6  -9   1       10.00       14.10      2.45 o
  -5  -9   1       24.37       25.65      2.23 o
  -4  -9   1        0.30        0.15      1.04 o
  -3  -9   1        2.54        0.09      1.19 o
  -2  -9   1       18.45       20.99      1.67 o
  -1  -9   1      127.28      130.42      3.90 o
   0  -9   1      105.24      108.76      3.34 o
   1  -9   1       58.30       60.76      5.43 o
  -7  -8   1        9.18       10.96      2.15 o
  -6  -8   1       35.72       32.44      3.19 o
  -5  -8   1      139.37      132.73      7.66 o
  -4  -8   1       96.25       93.98      3.06 o
  -3  -8   1      112.13      106.33      3.24 o
  -2  -8   1       42.89       37.14      2.03 o
  -1  -8   1      185.62      179.15      4.67 o
   0  -8   1      392.88      429.84      6.73 o
   1  -8   1        0.29        0.00      0.85 o
   2  -8   1      108.43      115.65      3.77 o
   3  -8   1        0.00        0.00      1.19 o
  -8  -7   1        1.97        1.57      1.30 o
  -7  -7   1        9.03       10.19      2.94 o
  -6  -7   1        0.22        0.00      0.90 o
  -5  -7   1       41.09       42.01      2.34 o
  -4  -7   1       27.97       28.88      1.73 o
  -3  -7   1      535.97      535.75      8.46 o
  -2  -7   1       15.36       15.40      1.02 o
  -1  -7   1      318.54      312.29      5.10 o
   0  -7   1      693.18      704.95     11.72 o
   1  -7   1      279.09      273.39      5.08 o
   2  -7   1        4.15        4.53      1.23 o
   3  -7   1       58.79       56.04      2.84 o
   4  -7   1        4.33        5.78      1.96 o
  -8  -6   1        0.09        1.66      1.01 o
  -7  -6   1        0.31        0.93      0.84 o
  -6  -6   1       20.67       17.61      1.53 o
  -5  -6   1       10.00       11.04      1.18 o
  -4  -6   1      146.41      135.89      3.30 o
  -3  -6   1       46.40       47.32      1.76 o
  -2  -6   1      486.23      484.13      6.83 o
  -1  -6   1      843.70      837.12     10.30 o
   0  -6   1     1252.07     1335.44     15.82 o
   1  -6   1       12.83       12.66      0.90 o
   2  -6   1      242.84      239.12      4.15 o
   3  -6   1      155.86      162.72      4.40 o
   4  -6   1      145.27      143.08      4.78 o
   5  -6   1       68.76       69.40      6.11 o
  -8  -5   1       22.49       22.33      2.49 o
  -7  -5   1        0.03        0.00      0.59 o
  -6  -5   1        3.90        5.16      1.46 o
  -5  -5   1      163.28      152.80      3.28 o
  -4  -5   1      263.25      249.78      4.89 o
  -3  -5   1       48.05       44.56      1.65 o
  -2  -5   1      443.24      405.17      6.08 o
  -1  -5   1       57.59       74.58      1.56 o
   0  -5   1      358.40      356.22      4.89 o
   1  -5   1       14.81       10.29      0.66 o
   2  -5   1      274.13      283.71      4.20 o
   3  -5   1      138.77      136.27      3.24 o
   4  -5   1        8.76        9.68      1.27 o
   5  -5   1       22.45       32.33      3.32 o
   6  -5   1        2.38        2.56      2.35 o
  -8  -4   1        3.85        4.31      1.66 o
  -7  -4   1       22.04       24.22      1.99 o
  -6  -4   1      103.72      113.95      5.26 o
  -5  -4   1      144.15      142.44      3.29 o
  -3  -4   1       78.47       87.87      2.04 o
  -2  -4   1      133.50      126.40      2.70 o
  -1  -4   1      314.78      323.45      5.43 o
   0  -4   1       58.26       48.52      1.33 o
   1  -4   1      346.52      329.05      4.73 o
   2  -4   1        3.80        1.61      0.50 o
   3  -4   1      116.20      121.44      2.64 o
   4  -4   1        6.74        6.17      0.86 o
   5  -4   1       62.26       58.24      4.68 o
   6  -4   1        1.72        1.49      1.50 o
   7  -4   1       60.12       70.56      4.61 o
  -9  -3   1        2.49        3.92      2.74 o
  -8  -3   1       33.41       32.11      5.09 o
  -7  -3   1        7.90        4.47      1.89 o
  -6  -3   1      206.86      188.18      4.83 o
  -5  -3   1       26.90       29.10      2.37 o
  -4  -3   1     1498.69     1403.98     20.48 o
  -3  -3   1      788.94      847.37     14.04 o
  -2  -3   1      100.05       77.86      2.90 o
  -1  -3   1       47.74       53.81      1.35 o
   0  -3   1       45.88       45.99      2.09 o
   1  -3   1     2198.28     2511.86     35.39 o
   2  -3   1        2.56        4.28      0.52 o
   3  -3   1      537.73      597.15      8.44 o
   4  -3   1      114.19      110.02      2.18 o
   5  -3   1      318.33      307.02      6.73 o
   6  -3   1       16.92       13.73      1.72 o
   7  -3   1       11.52       11.55      2.63 o
  -9  -2   1       20.35       22.69      2.74 o
  -8  -2   1       16.66       20.06      2.15 o
  -7  -2   1        9.22       18.15      3.72 o
  -6  -2   1      354.94      328.02      8.27 o
  -5  -2   1        4.66        7.35      0.98 o
  -4  -2   1       81.71       75.67      2.69 o
  -3  -2   1       79.37       70.89      3.04 o
  -2  -2   1      115.15      112.35      2.94 o
  -1  -2   1      342.46      322.25      5.15 o
   0  -2   1     1278.11     1488.58     33.67 o
   1  -2   1     1688.59     1865.59     35.81 o
   2  -2   1       22.44       19.15      0.79 o
   3  -2   1      982.57     1034.53     13.00 o
   4  -2   1      261.43      264.29      4.04 o
   5  -2   1      410.09      407.83      7.04 o
   6  -2   1       58.43       58.77      3.24 o
   7  -2   1       32.04       32.44      1.91 o
   8  -2   1      136.65      161.81      7.13 o
  -9  -1   1        5.03        4.07      1.66 o
  -8  -1   1        2.31        2.90      1.30 o
  -7  -1   1      132.39      124.71      4.48 o
  -6  -1   1      361.25      347.10      6.16 o
  -5  -1   1       40.95       42.29      2.04 o
  -4  -1   1      287.62      311.78      8.57 o
  -1  -1   1      382.69      346.49      5.92 o
   0  -1   1      402.69      456.34      7.54 o
   1  -1   1      207.99      250.30      5.12 o
   2  -1   1      734.76      746.52     14.00 o
   3  -1   1     1585.20     1622.18     23.09 o
   4  -1   1        9.60       10.54      0.65 o
   5  -1   1        1.02        0.66      0.53 o
   6  -1   1      106.58      104.57      3.79 o
   7  -1   1        3.98        1.40      0.96 o
   8  -1   1       71.36       74.70      5.17 o
  -9   0   1        0.82        0.21      1.37 o
  -8   0   1       79.38       80.62      5.09 o
  -7   0   1        2.23        3.92      1.30 o
  -6   0   1      199.39      206.46      4.76 o
  -5   0   1      163.26      165.01      3.40 o
  -4   0   1        0.14        0.16      0.35 o
  -3   0   1       19.70       22.98      0.73 o
  -2   0   1     5318.23     5528.31     77.43 o
  -1   0   1      899.29      939.65     15.71 o
   0   0   1     2247.00     2293.26     51.34 o
   1   0   1      304.06      301.69      7.48 o
   2   0   1      150.02      161.52      4.71 o
   3   0   1      985.59     1052.17     19.68 o
   4   0   1       32.20       32.75      1.20 o
   5   0   1       29.93       32.03      2.40 o
   6   0   1      167.80      166.91      4.18 o
   7   0   1        8.93       13.41      1.61 o
   8   0   1        6.09        6.17      1.59 o
   9   0   1        3.11        2.98      4.50 o
  -8   1   1       54.27       61.45      4.41 o
  -7   1   1        0.65        0.13      1.22 o
  -6   1   1       33.98       36.68      2.40 o
  -5   1   1      199.11      169.36      3.07 o
  -4   1   1      149.52      165.19      2.88 o
  -3   1   1      338.38      319.86      6.56 o
  -2   1   1       57.37       54.89      2.05 o
  -1   1   1     2205.24     2435.56     50.58 o
   0   1   1      372.87      409.59      9.69 o
   1   1   1       20.19       24.98      0.78 o
   2   1   1      938.90      949.68     18.31 o
   3   1   1      568.42      605.28     15.23 o
   4   1   1      209.57      191.91      3.77 o
   5   1   1      115.46      114.71      2.27 o
   6   1   1       46.66       45.40      3.11 o
   7   1   1       41.44       41.72      2.14 o
   8   1   1        1.67        1.65      1.18 o
   9   1   1        8.59        9.79      3.52 o
  -8   2   1       19.50       27.45      3.33 o
  -7   2   1       33.57       36.02      3.92 o
  -6   2   1       42.98       44.68      4.07 o
  -5   2   1      241.34      242.74      4.68 o
  -4   2   1       33.93       39.23      1.37 o
  -3   2   1       35.25       37.47      0.92 o
  -2   2   1      231.39      264.42      3.83 o
  -1   2   1      235.07      271.63      8.29 o
   0   2   1      763.01      806.03     14.99 o
   1   2   1     6919.49     7200.45    100.40 o
   2   2   1       21.03       22.76      1.11 o
   4   2   1      394.99      352.41      7.86 o
   5   2   1      139.20      138.49      3.56 o
   6   2   1      120.39      114.89      2.26 o
   7   2   1      243.93      241.60      6.55 o
   8   2   1       37.81       37.14      5.92 o
   9   2   1        3.47        4.57      3.33 o
  -8   3   1        2.80        3.72      1.94 o
  -7   3   1       97.40      106.99      3.87 o
  -6   3   1       31.02       33.01      2.40 o
  -5   3   1      503.29      499.02      9.54 o
  -4   3   1        3.86        4.31      0.83 o
  -3   3   1      397.14      377.87      5.21 o
  -2   3   1      605.31      676.96     10.89 o
   0   3   1      365.33      356.81      5.67 o
   1   3   1     1886.76     2037.28     32.23 o
   2   3   1     3381.33     3519.93     49.35 o
   3   3   1      509.63      545.65      9.52 o
   4   3   1      576.45      542.69      7.64 o
   5   3   1       49.06       39.84      2.70 o
   6   3   1       12.33        9.85      1.19 o
   7   3   1       90.06       94.99      4.98 o
   8   3   1        9.30        7.12      1.03 o
   9   3   1        0.02        0.78      1.05 o
  -7   4   1       45.60       53.23      3.35 o
  -6   4   1        1.69        0.00      1.04 o
  -5   4   1       34.07       31.43      2.47 o
  -4   4   1       16.22       18.16      1.20 o
  -3   4   1       57.35       46.75      1.42 o
  -2   4   1      558.39      607.60      7.57 o
  -1   4   1      447.48      458.30      6.66 o
   0   4   1       15.79       13.78      0.90 o
   1   4   1      562.91      583.48      8.98 o
   3   4   1      187.28      184.14      3.14 o
   4   4   1      483.77      509.73      9.30 o
   5   4   1       81.54       80.83      1.94 o
   6   4   1        0.31        1.57      0.59 o
   7   4   1       72.76       72.65      4.47 o
   8   4   1       80.77       85.21      9.01 o
  -6   5   1        6.09        4.60      1.55 o
  -5   5   1       10.04        6.65      1.55 o
  -4   5   1       47.08       48.67      2.79 o
  -3   5   1      265.87      265.14      5.66 o
  -2   5   1      167.66      169.09      3.01 o
  -1   5   1      119.03      130.81      2.66 o
   0   5   1      154.39      140.63      2.76 o
   1   5   1       72.01       83.93      1.78 o
   2   5   1      292.86      256.09      4.15 o
   3   5   1       61.26       53.14      1.64 o
   4   5   1       90.93       79.60      2.71 o
   5   5   1       27.15       22.78      1.55 o
   6   5   1      142.03      141.41      4.30 o
   7   5   1        0.63        0.00      0.68 o
   8   5   1       11.26        7.24      1.96 o
  -5   6   1       62.69       69.92      9.40 o
  -4   6   1       68.33       69.00      6.02 o
  -3   6   1      100.56       89.90      3.09 o
  -2   6   1      545.52      583.39      9.73 o
  -1   6   1      263.24      256.37      3.94 o
   0   6   1      676.10      722.55      9.06 o
   1   6   1       41.28       43.86      2.26 o
   2   6   1      920.65      925.38     12.83 o
   3   6   1       45.01       37.94      3.09 o
   4   6   1        6.65        6.57      0.77 o
   5   6   1      134.68      141.29      4.02 o
   6   6   1        8.11        8.80      1.22 o
   7   6   1        0.91        0.08      0.81 o
   8   6   1        4.74        3.60      1.37 o
   9   6   1        0.60        0.39      1.17 o
  -5   7   1       62.52       67.74      7.44 o
  -4   7   1        0.95        0.00      1.05 o
  -3   7   1       36.38       36.78      2.76 o
  -2   7   1      295.16      294.49      6.00 o
  -1   7   1      566.95      586.02      9.94 o
   0   7   1       11.87        9.63      0.97 o
   1   7   1      616.42      646.29      8.99 o
   2   7   1      315.51      304.97      5.24 o
   3   7   1      101.37      104.69      3.82 o
   4   7   1       32.20       30.30      1.87 o
   5   7   1       41.44       38.23      2.42 o
   6   7   1        5.50        3.40      1.81 o
   7   7   1        5.12        8.07      2.15 o
   8   7   1        7.50        7.23      1.76 o
  -3   8   1       18.89       18.01      1.68 o
  -2   8   1      117.10      118.18      3.76 o
  -1   8   1        9.50        8.57      1.64 o
   0   8   1       51.34       60.01      2.10 o
   1   8   1      259.93      258.94      6.40 o
   2   8   1       93.38       83.08      3.18 o
   3   8   1      156.09      148.30      3.84 o
   4   8   1        0.37        0.33      0.71 o
   5   8   1       36.45       38.43      3.34 o
   6   8   1       19.09       19.28      2.94 o
   7   8   1       44.76       43.33      3.92 o
   8   8   1       33.00       29.67      6.07 o
  -2   9   1       56.25       57.84      4.52 o
  -1   9   1       65.85       69.72      5.76 o
   0   9   1        4.12        1.47      1.01 o
   1   9   1      232.10      232.11      5.26 o
   2   9   1        0.03        0.69      0.70 o
   3   9   1       57.27       51.68      4.80 o
   4   9   1        0.04        0.00      1.04 o
   5   9   1        3.06        1.96      1.14 o
   6   9   1       12.12       13.19      2.49 o
   7   9   1       15.88       22.70      5.68 o
   0  10   1       28.84       35.64      2.48 o
   1  10   1       66.38       63.45      3.78 o
   2  10   1       15.92       21.10      2.87 o
   3  10   1       25.07       25.67      2.59 o
   4  10   1       10.37       11.08      1.88 o
   5  10   1       20.26       16.98      2.03 o
  -6  -9   2       60.38       69.80      5.07 o
  -5  -9   2        3.34        3.67      1.44 o
  -4  -9   2        5.07        4.72      1.32 o
  -3  -9   2        0.57        1.76      1.98 o
  -2  -9   2        5.77        5.31      1.14 o
  -1  -9   2       27.99       27.47      2.01 o
   0  -9   2        1.66        1.07      0.91 o
   1  -9   2       53.76       52.40      3.16 o
  -7  -8   2       50.03       56.34      5.09 o
  -6  -8   2       36.47       27.41      4.70 o
  -5  -8   2        1.53        1.72      0.93 o
  -4  -8   2      214.50      216.10      6.04 o
  -3  -8   2      126.57      117.39      3.45 o
  -2  -8   2       67.41       71.83      2.26 o
  -1  -8   2       87.66       93.11      2.53 o
   0  -8   2       32.70       34.98      1.74 o
   1  -8   2        1.22        0.77      0.76 o
   2  -8   2       13.51       11.32      1.65 o
   3  -8   2       84.87       95.02      4.44 o
  -8  -7   2       30.11       35.32      2.96 o
  -7  -7   2        6.37        7.08      1.66 o
  -6  -7   2       83.11       77.41      4.27 o
  -5  -7   2        2.54        1.05      0.96 o
  -4  -7   2       97.85       99.35      2.88 o
  -3  -7   2      337.79      348.93      6.15 o
  -2  -7   2      137.93      131.90      3.25 o
  -1  -7   2        7.90       10.94      0.99 o
   0  -7   2      390.04      416.09      6.43 o
   1  -7   2       20.19       18.87      1.31 o
   2  -7   2       78.77       84.31      3.67 o
   3  -7   2      160.34      149.19      5.93 o
   4  -7   2        0.31        0.00      1.57 o
  -8  -6   2       42.32       51.11      4.31 o
  -7  -6   2        1.92        2.03      0.84 o
  -6  -6   2       42.12       43.81      2.27 o
  -5  -6   2       29.50       25.15      1.69 o
  -4  -6   2       15.50       17.71      1.40 o
  -3  -6   2      348.21      347.46      5.85 o
  -2  -6   2       51.97       61.44      2.42 o
  -1  -6   2        4.87        4.34      0.62 o
   0  -6   2      248.41      258.33      4.16 o
   1  -6   2      191.02      189.47      3.52 o
   2  -6   2       51.80       54.28      1.99 o
   3  -6   2       78.52       88.18      3.18 o
   4  -6   2       14.50        8.03      2.26 o
   5  -6   2       16.39       13.99      1.47 o
  -9  -5   2        1.42        0.00      2.35 o
  -8  -5   2       11.34       10.28      1.01 o
  -7  -5   2       82.78       83.18      2.67 o
  -6  -5   2        1.46        0.71      0.65 o
  -5  -5   2      713.45      623.30     15.59 o
  -4  -5   2       38.57       32.92      1.74 o
  -3  -5   2       60.08       56.75      1.77 o
  -2  -5   2      111.70      118.75      2.24 o
  -1  -5   2      460.48      453.54      5.94 o
   0  -5   2      162.78      183.15      2.97 o
   1  -5   2     1230.51     1247.69     14.73 o
   2  -5   2        0.11        0.00      0.40 o
   3  -5   2       27.60       26.99      1.73 o
   4  -5   2      149.97      154.08      4.14 o
   5  -5   2        0.00        0.00      0.62 o
   6  -5   2       12.81       13.09      2.49 o
  -8  -4   2        3.33        4.40      1.78 o
  -7  -4   2        7.20       10.09      1.38 o
  -6  -4   2      170.24      161.18      3.57 o
  -5  -4   2      320.22      326.24      5.51 o
  -4  -4   2      136.76      134.56      3.02 o
  -3  -4   2      352.37      329.19      5.60 o
  -2  -4   2      244.64      271.10      4.84 o
  -1  -4   2      875.28      865.09     11.76 o
   0  -4   2      222.11      266.22      4.11 o
   1  -4   2        3.07        2.21      0.42 o
   2  -4   2        2.76        4.84      0.55 o
   3  -4   2      175.30      192.99      3.58 o
   4  -4   2      299.52      292.13      5.56 o
   5  -4   2        9.96        7.08      2.13 o
   6  -4   2        9.73       11.70      2.11 o
   7  -4   2        1.52        2.29      1.96 o
  -9  -3   2        6.56       10.57      3.92 o
  -8  -3   2        9.66       15.38      2.74 o
  -7  -3   2       23.94       24.75      5.29 o
  -6  -3   2       53.32       54.85      3.24 o
  -5  -3   2      175.44      166.32      4.58 o
  -4  -3   2       19.18       26.11      1.79 o
  -3  -3   2     1004.66      986.31     16.35 o
  -2  -3   2      197.37      195.36      4.09 o
  -1  -3   2      795.76      790.68     11.68 o
   0  -3   2     2152.93     2357.95     40.41 o
   1  -3   2     4677.46     5318.04     73.90 o
   2  -3   2      745.38      777.34      9.85 o
   3  -3   2        1.61        1.82      0.42 o
   4  -3   2      498.21      490.97      7.34 o
   5  -3   2        6.27        3.80      1.50 o
   6  -3   2        1.35        0.00      0.90 o
   7  -3   2      113.00      122.63      5.17 o
  -9  -2   2        3.54        3.00      1.05 o
  -7  -2   2      106.52       93.19      7.05 o
  -6  -2   2        0.01        0.56      0.96 o
  -5  -2   2      175.11      169.10      4.25 o
  -4  -2   2        0.75        1.24      0.62 o
  -3  -2   2     2301.04     2306.62     41.72 o
  -2  -2   2      124.38      129.93      3.11 o
  -1  -2   2        6.17        5.89      0.68 o
   0  -2   2     1795.47     1937.73     30.53 o
   1  -2   2      109.74      128.42      2.68 o
   2  -2   2      717.22      713.11     12.33 o
   3  -2   2        4.11        3.96      0.87 o
   4  -2   2      214.07      219.79      3.95 o
   5  -2   2       22.73       18.53      1.23 o
   6  -2   2        1.71        0.86      0.78 o
   7  -2   2        3.06        2.45      1.05 o
   8  -2   2      116.45      133.49     11.75 o
  -9  -1   2       58.37       59.15      3.73 o
  -8  -1   2       15.15       13.98      2.74 o
  -7  -1   2       38.85       44.31      2.21 o
  -6  -1   2      169.56      165.94      5.02 o
  -5  -1   2      661.90      689.61     10.74 o
  -4  -1   2       33.83       25.41      1.31 o
  -3  -1   2        4.56        2.03      0.42 o
  -2  -1   2     2125.71     2120.28     30.07 o
  -1  -1   2     1802.00     1788.27     25.31 o
   0  -1   2      119.18      116.47      3.33 o
   1  -1   2      107.21      113.31      2.44 o
   2  -1   2     2164.31     2285.44     32.18 o
   3  -1   2      110.89       96.08      2.19 o
   4  -1   2        0.70        1.88      0.38 o
   5  -1   2      190.06      169.05      3.29 o
   6  -1   2       70.59       83.96      2.34 o
   7  -1   2        0.02        0.00      0.90 o
   8  -1   2        0.78        0.00      2.94 o
  -9   0   2        0.01        0.00      1.22 o
  -8   0   2        2.80        3.70      1.36 o
  -7   0   2        0.89        0.39      0.83 o
  -6   0   2      111.66      109.33      3.55 o
  -5   0   2      605.25      585.44      9.36 o
  -3   0   2      319.07      358.55      5.10 o
  -2   0   2    38848.71    37367.68    734.89 o
  -1   0   2        5.43        5.00      0.39 o
   0   0   2      551.92      602.51     10.25 o
   1   0   2     2045.78     2036.79     65.39 o
   2   0   2       14.26       17.23      1.96 o
   3   0   2       37.52       31.45      1.36 o
   4   0   2      263.15      258.38      4.51 o
   5   0   2      169.89      173.52      4.10 o
   7   0   2       70.04       68.60      4.45 o
   8   0   2        2.26        2.57      1.27 o
   9   0   2       11.67       13.12      2.25 o
  -8   1   2        8.19        7.29      1.95 o
  -7   1   2       39.64       35.43      3.19 o
  -6   1   2        0.37        0.32      0.85 o
  -5   1   2      200.52      201.73      4.59 o
  -4   1   2      176.66      164.97      2.26 o
  -3   1   2      107.81      126.57      2.09 o
  -2   1   2     1543.14     1495.02     23.64 o
   0   1   2      622.13      651.36     14.95 o
   1   1   2    14236.62    13964.39    314.22 o
   2   1   2     2743.82     2819.09     90.84 o
   3   1   2     1146.24     1144.04     21.48 o
   4   1   2      874.84      902.58     17.45 o
   6   1   2       71.34       72.80      2.50 o
   7   1   2       63.64       63.85      3.11 o
   8   1   2        6.05        4.45      1.54 o
   9   1   2       21.98       24.82      2.90 o
  -8   2   2        2.33        4.85      1.96 o
  -7   2   2       53.58       60.89      4.49 o
  -6   2   2        3.13        3.21      0.85 o
  -5   2   2        3.30        5.32      0.81 o
  -4   2   2       91.62       84.77      1.67 o
  -3   2   2      282.36      302.20      4.12 o
  -2   2   2      826.89      777.71     10.15 o
  -1   2   2     1504.23     1618.19     20.75 o
   0   2   2     3828.43     3704.91    152.02 o
   1   2   2     7691.99     7803.58    109.84 o
   2   2   2        0.32        2.49      0.68 o
   3   2   2      129.41      160.92      4.80 o
   4   2   2      217.23      227.78      4.43 o
   5   2   2       14.19       11.61      0.70 o
   6   2   2      297.48      293.68     12.66 o
   7   2   2      103.58      105.85      3.17 o
   8   2   2        4.06        4.33      1.22 o
   9   2   2        5.18        7.50      1.66 o
  -8   3   2        1.99        3.68      1.95 o
  -7   3   2       11.01        8.91      1.42 o
  -6   3   2       49.93       50.97      2.78 o
  -5   3   2      178.41      177.82      4.46 o
  -4   3   2      583.20      592.25      9.59 o
  -3   3   2       53.76       60.19      1.12 o
  -2   3   2       39.83       45.87      0.97 o
  -1   3   2      919.38      987.13     13.02 o
   0   3   2       33.38       42.51      1.37 o
   1   3   2        4.37        6.26      0.54 o
   2   3   2     1363.76     1470.42     23.64 o
   3   3   2      791.01      820.90     12.41 o
   4   3   2        4.53        5.20      0.62 o
   5   3   2      555.67      540.23      8.45 o
   6   3   2        0.18        0.26      0.49 o
   7   3   2       36.10       36.00      2.40 o
   8   3   2       51.13       55.33      3.39 o
   9   3   2        1.14        1.96      1.17 o
  -7   4   2        0.93        0.00      1.27 o
  -6   4   2       48.00       59.27      4.00 o
  -5   4   2        2.46        3.66      1.02 o
  -4   4   2       76.97       77.03      3.03 o
  -3   4   2       44.28       45.35      1.79 o
  -2   4   2       14.93       11.85      0.67 o
  -1   4   2     2342.57     2561.11     30.28 o
   0   4   2       40.12       42.28      1.49 o
   1   4   2      454.14      476.87      7.52 o
   2   4   2     1374.61     1589.27     22.79 o
   4   4   2      120.99      106.01      2.56 o
   5   4   2      260.33      246.48      5.69 o
   6   4   2       11.71       11.22      1.17 o
   7   4   2       42.30       37.82      3.91 o
   8   4   2       53.26       47.89      5.51 o
   9   4   2       12.25       13.00      1.76 o
  -6   5   2       25.42       29.99      3.73 o
  -5   5   2       55.74       57.80      3.73 o
  -4   5   2      218.51      205.48      4.41 o
  -3   5   2      450.56      450.70      7.77 o
  -2   5   2       25.31       29.52      1.17 o
  -1   5   2      644.94      668.69      8.22 o
   0   5   2       36.43       41.40      1.38 o
   1   5   2     2000.54     2127.44     25.48 o
   2   5   2       17.08       18.94      0.89 o
   3   5   2      719.06      800.92     12.27 o
   4   5   2      103.41       94.70      2.28 o
   5   5   2        0.14        1.49      0.56 o
   6   5   2      158.40      171.83      7.19 o
   7   5   2        2.57        1.89      0.85 o
   8   5   2      212.66      215.49      9.20 o
   9   5   2       95.70       89.27      4.31 o
  -6   6   2       13.09       13.42      3.92 o
  -5   6   2       34.05       35.64      3.72 o
  -4   6   2       17.03       14.18      1.70 o
  -3   6   2      201.81      197.09      8.65 o
  -2   6   2      106.14      113.64      2.79 o
  -1   6   2       58.84       67.14      1.85 o
   0   6   2       22.01       23.15      1.19 o
   1   6   2      498.72      522.64      7.95 o
   2   6   2        1.91        1.11      0.48 o
   3   6   2        5.39        3.92      0.70 o
   4   6   2      119.16      111.77      2.88 o
   5   6   2       87.85       83.86      3.04 o
   6   6   2      208.03      221.09     14.46 o
   7   6   2       16.46       20.18      1.97 o
   8   6   2       14.23        9.40      1.96 o
   9   6   2        0.02        0.00      1.17 o
  -5   7   2        6.46        6.42      1.88 o
  -4   7   2       34.09       32.43      3.15 o
  -3   7   2       41.25       42.57      2.91 o
  -2   7   2        6.48        4.27      1.09 o
  -1   7   2      481.60      496.87      9.58 o
   0   7   2      551.05      599.78      9.96 o
   1   7   2      197.23      197.29      3.34 o
   2   7   2       42.33       40.95      2.57 o
   3   7   2      185.80      171.33      3.71 o
   4   7   2      216.07      209.84      4.51 o
   5   7   2        0.89        0.00      0.85 o
   6   7   2       93.90       91.57      3.56 o
   7   7   2       12.01       11.65      2.35 o
   8   7   2        0.13        0.00      1.30 o
  -3   8   2        2.88        1.46      1.07 o
  -2   8   2       46.90       39.62      2.45 o
  -1   8   2      105.50      104.35      3.32 o
   0   8   2      157.30      154.71      4.98 o
   1   8   2        0.39        0.00      0.66 o
   2   8   2        5.21        3.18      0.85 o
   3   8   2      140.10      126.67      3.29 o
   4   8   2      127.51      137.49      3.69 o
   5   8   2       41.50       38.68      1.93 o
   6   8   2      234.82      238.84     12.14 o
   7   8   2       63.74       76.40     12.14 o
   8   8   2        9.64        7.63      2.55 o
  -2   9   2        5.40        9.04      1.81 o
  -1   9   2       23.06       21.75      1.87 o
   0   9   2      101.26      100.13      3.50 o
   1   9   2       22.88       22.58      1.87 o
   2   9   2       97.24      100.42      2.85 o
   3   9   2       25.35       21.17      1.63 o
   4   9   2       20.26       21.15      2.13 o
   5   9   2        8.68       11.59      1.79 o
   6   9   2        0.55        1.60      1.50 o
   7   9   2        1.39        3.13      1.78 o
   0  10   2        5.77        4.77      1.39 o
   1  10   2        0.50        0.00      1.14 o
   2  10   2      180.51      185.29      5.40 o
   3  10   2      107.26      104.72      6.87 o
   4  10   2       12.77       14.73      2.06 o
   5  10   2        4.41        3.39      1.22 o
  -5  -9   3        0.69        0.33      1.04 o
  -4  -9   3        2.12        1.57      1.27 o
  -3  -9   3       65.21       74.30      4.19 o
  -2  -9   3        0.01        1.16      0.77 o
  -1  -9   3       37.43       40.81      2.45 o
   0  -9   3      155.63      176.18      4.45 o
  -7  -8   3        1.79        2.64      1.59 o
  -6  -8   3       26.77       28.01      3.17 o
  -5  -8   3       54.68       55.89      3.57 o
  -4  -8   3       79.93       75.03      3.82 o
  -3  -8   3      161.46      153.36      4.39 o
  -2  -8   3       19.04       20.28      1.50 o
  -1  -8   3        0.79        0.05      0.70 o
   0  -8   3      152.50      153.72      4.99 o
   1  -8   3        7.75        6.28      1.24 o
   2  -8   3       29.75       30.82      2.61 o
  -8  -7   3        0.10        0.44      1.22 o
  -7  -7   3        4.70        8.55      1.88 o
  -6  -7   3       25.44       35.36      9.01 o
  -5  -7   3      581.23      581.05     10.48 o
  -4  -7   3        3.58        4.34      0.86 o
  -3  -7   3      318.53      303.61      5.60 o
  -2  -7   3      165.56      167.59      3.26 o
  -1  -7   3      269.57      265.83      4.64 o
   0  -7   3      304.19      324.60      5.38 o
   1  -7   3      190.68      189.35      4.84 o
   2  -7   3       11.47       12.71      1.41 o
   3  -7   3        2.57        2.71      1.25 o
   4  -7   3       73.80       80.92      9.44 o
  -8  -6   3        0.97        1.17      1.05 o
  -7  -6   3        4.66        7.64      1.40 o
  -6  -6   3       40.20       36.74      1.97 o
  -5  -6   3      154.01      151.77      3.91 o
  -4  -6   3       64.04       65.74      2.10 o
  -3  -6   3      550.77      520.99      8.17 o
  -2  -6   3     1271.15     1225.30     15.66 o
  -1  -6   3        0.05        0.00      0.47 o
   0  -6   3       87.23       85.58      2.03 o
   1  -6   3      521.15      527.54      7.67 o
   2  -6   3      242.48      224.31      4.46 o
   3  -6   3      136.88      133.57      3.97 o
   4  -6   3        3.49        4.40      2.40 o
   5  -6   3       13.55       14.62      1.86 o
  -8  -5   3        4.82        4.57      0.94 o
  -7  -5   3       18.71       20.14      1.67 o
  -6  -5   3       25.50       27.91      1.88 o
  -5  -5   3       40.21       43.29      2.09 o
  -4  -5   3       57.67       54.56      1.65 o
  -3  -5   3        3.12        3.25      0.62 o
  -2  -5   3      171.90      154.66      2.74 o
  -1  -5   3        6.91        5.59      0.55 o
   0  -5   3       39.44       37.87      1.60 o
   1  -5   3       90.44       91.56      2.00 o
   2  -5   3      147.09      138.41      2.66 o
   3  -5   3       63.10       64.99      1.94 o
   4  -5   3       39.64       42.02      2.75 o
   5  -5   3       85.66       79.97      2.73 o
   6  -5   3        9.79       10.96      3.92 o
  -9  -4   3       17.35       15.34      2.73 o
  -8  -4   3       11.13        7.98      2.16 o
  -7  -4   3       51.15       51.65      2.00 o
  -6  -4   3       64.18       74.13      2.39 o
  -5  -4   3        0.00        0.00      0.54 o
  -4  -4   3      156.82      146.24      3.35 o
  -3  -4   3       28.70       28.62      1.72 o
  -2  -4   3      382.83      358.86      5.06 o
  -1  -4   3      397.49      385.68      5.46 o
   1  -4   3      158.72      149.71      2.52 o
   2  -4   3      533.12      521.69      6.74 o
   3  -4   3      118.97      128.53      3.12 o
   4  -4   3       12.73       12.83      1.17 o
   5  -4   3       57.28       57.83      3.60 o
   6  -4   3       16.17       19.61      3.79 o
  -9  -3   3       27.31       37.20      5.87 o
  -8  -3   3        8.56       11.35      3.52 o
  -7  -3   3       17.93       13.91      1.88 o
  -6  -3   3      204.29      195.44      6.56 o
  -5  -3   3      370.65      372.80      6.87 o
  -4  -3   3      713.72      685.94     12.09 o
  -3  -3   3        1.21        1.31      0.48 o
  -2  -3   3      508.29      501.97      7.88 o
  -1  -3   3     2352.96     2519.93     35.38 o
   0  -3   3       92.85       88.28      1.82 o
   2  -3   3       22.38       22.77      0.89 o
   3  -3   3      188.21      178.59      3.34 o
   4  -3   3        0.77        1.50      0.51 o
   5  -3   3       34.11       37.17      3.39 o
   6  -3   3        6.24        7.12      1.49 o
   7  -3   3       32.73       37.35      6.22 o
  -9  -2   3        3.89        3.29      1.08 o
  -8  -2   3       16.63       17.54      1.78 o
  -7  -2   3        5.41        3.99      1.03 o
  -6  -2   3       82.61       79.68      2.93 o
  -5  -2   3      109.08      109.92      2.51 o
  -4  -2   3      170.01      161.54      2.74 o
  -3  -2   3        6.32        2.47      0.94 o
  -2  -2   3      326.52      292.89      6.14 o
  -1  -2   3     2124.00     2066.43     28.97 o
   1  -2   3      109.31      114.91      2.30 o
   2  -2   3     1485.56     1687.41     22.08 o
   3  -2   3      608.42      572.59      7.09 o
   4  -2   3        3.78        3.84      0.70 o
   5  -2   3      128.04      111.17      2.92 o
   6  -2   3      242.87      253.78      7.12 o
   7  -2   3       58.79       67.30      6.01 o
   8  -2   3        3.37        1.17      2.74 o
  -9  -1   3       19.81       22.96      3.54 o
  -8  -1   3       11.04       11.56      1.57 o
  -7  -1   3       24.07       24.39      2.56 o
  -6  -1   3      284.61      287.62      6.83 o
  -5  -1   3       21.31       16.30      0.86 o
  -4  -1   3       37.15       42.46      1.21 o
  -2  -1   3      819.57      806.10     12.17 o
  -1  -1   3        1.64        1.64      0.65 o
   0  -1   3     1637.47     1782.15     40.41 o
   1  -1   3     1805.27     1819.73     33.51 o
   2  -1   3      339.01      357.93      5.80 o
   3  -1   3      120.27      111.89      1.99 o
   4  -1   3      232.16      224.12      4.25 o
   5  -1   3       35.93       32.20      1.50 o
   6  -1   3      544.52      547.66      8.46 o
   7  -1   3        0.09        1.25      1.08 o
   8  -1   3      137.60      144.40      6.11 o
  -9   0   3        0.33        0.00      1.30 o
  -8   0   3        2.69        3.10      1.57 o
  -7   0   3        0.17        0.00      1.22 o
  -6   0   3      190.21      205.17     10.61 o
  -5   0   3      145.41      155.63      3.74 o
  -4   0   3     1144.00     1201.11     16.10 o
  -3   0   3        5.11        5.03      0.43 o
  -2   0   3     7457.58     7374.96    102.72 o
  -1   0   3      112.45      113.75      2.09 o
   0   0   3      542.45      486.44      8.12 o
   1   0   3     1315.23     1276.06     27.22 o
   2   0   3       58.98       62.79      2.34 o
   3   0   3      346.74      303.92      6.75 o
   4   0   3      405.59      413.29      6.81 o
   5   0   3       34.42       35.65      1.80 o
   6   0   3      178.67      176.74      4.58 o
   7   0   3        7.57        9.50      1.61 o
   8   0   3        0.10        0.00      1.04 o
  -8   1   3       28.34       31.77      3.32 o
  -7   1   3       51.69       48.09      3.08 o
  -6   1   3       20.17       20.03      1.79 o
  -5   1   3      472.25      442.29      9.76 o
  -4   1   3        6.04        4.76      0.38 o
  -3   1   3      342.74      342.43      5.19 o
  -2   1   3      642.46      637.94     11.60 o
  -1   1   3     5638.12     5642.61     88.25 o
   0   1   3      272.87      326.17      8.03 o
   1   1   3      553.96      612.06     14.67 o
   2   1   3      802.50      860.99     34.26 o
   3   1   3      631.11      684.31     13.42 o
   4   1   3        0.19        1.84      0.46 o
   5   1   3      702.74      714.18     12.80 o
   6   1   3        0.22        0.13      0.62 o
   7   1   3        3.68        4.92      0.98 o
   8   1   3       11.09       11.34      2.40 o
   9   1   3        6.73        8.46      1.78 o
  -8   2   3        0.04        0.60      3.52 o
  -7   2   3       72.10       75.75      4.56 o
  -6   2   3        1.04        0.70      0.59 o
  -5   2   3       73.83       73.53      3.45 o
  -4   2   3       69.92       65.24      2.09 o
  -3   2   3      116.78      111.33      2.76 o
  -2   2   3      119.19      123.66      2.66 o
  -1   2   3     1929.50     1995.42     31.32 o
   0   2   3     3361.58     3893.17     61.40 o
   1   2   3     2303.66     2323.90     37.12 o
   2   2   3     2244.11     2212.10     86.92 o
   3   2   3      948.58     1057.44     17.46 o
   4   2   3      271.03      267.67      5.19 o
   5   2   3      105.08      120.84      3.01 o
   6   2   3      210.87      210.65      5.64 o
   7   2   3        9.06       12.44      2.26 o
   8   2   3       40.38       44.65      2.52 o
   9   2   3       15.68       14.87      2.94 o
  -8   3   3        3.41        3.84      1.95 o
  -7   3   3      145.72      140.08      6.30 o
  -6   3   3        2.00        2.67      1.47 o
  -5   3   3       72.54       76.27      2.75 o
  -4   3   3       12.40       15.16      1.42 o
  -3   3   3      253.39      241.08      3.47 o
  -2   3   3       48.24       45.77      0.94 o
  -1   3   3      512.56      576.38      7.86 o
   0   3   3      632.26      755.86     10.23 o
   1   3   3      109.21      114.95      2.58 o
   2   3   3     4416.92     4519.97     71.80 o
   3   3   3      640.12      659.69     11.35 o
   4   3   3       58.93       47.43      3.16 o
   5   3   3        3.76        2.00      0.73 o
   6   3   3        1.09        0.00      0.64 o
   7   3   3       17.64       22.08      1.78 o
   8   3   3       14.87       12.40      2.65 o
   9   3   3        0.09        1.33      1.76 o
  -7   4   3       33.40       36.75      4.17 o
  -6   4   3        0.08        1.57      1.13 o
  -5   4   3        0.18        0.00      0.96 o
  -4   4   3      410.32      407.58      7.83 o
  -3   4   3      185.43      164.45      3.46 o
  -1   4   3      237.65      224.88      3.12 o
   1   4   3        1.32        2.59      0.49 o
   2   4   3     3197.01     3564.05     45.22 o
   3   4   3       27.81       32.26      1.67 o
   4   4   3      103.75      109.05      4.01 o
   5   4   3      265.32      277.70      6.47 o
   6   4   3        9.36       13.29      1.24 o
   7   4   3       15.24       17.71      2.38 o
   8   4   3       12.46       11.56      3.37 o
   9   4   3        4.23        4.97      2.15 o
  -6   5   3       15.64       17.18      3.43 o
  -5   5   3       30.97       31.97      2.32 o
  -4   5   3       15.26       14.33      1.20 o
  -3   5   3      106.72       92.93      2.38 o
  -2   5   3        7.57       10.85      0.85 o
  -1   5   3       36.66       34.58      1.87 o
   0   5   3      352.26      341.70      5.38 o
   1   5   3        0.12        0.00      0.36 o
   2   5   3      606.45      572.47      8.25 o
   4   5   3       20.59       27.47      1.73 o
   5   5   3       17.20       14.71      1.32 o
   6   5   3       19.95       23.17      2.24 o
   7   5   3      117.84      119.26      5.32 o
   8   5   3        5.48        5.53      1.96 o
   9   5   3      191.87      190.97     23.30 o
  -6   6   3       36.85       37.39      2.77 o
  -5   6   3       27.48       25.44      2.34 o
  -4   6   3       41.81       40.98      1.88 o
  -3   6   3      157.49      152.75      3.42 o
  -2   6   3      223.59      223.46      4.29 o
  -1   6   3        7.86        8.70      0.80 o
   0   6   3     1187.24     1270.05     17.28 o
   2   6   3       38.18       47.29      2.28 o
   3   6   3       19.39       23.13      1.44 o
   4   6   3        5.71        7.16      0.88 o
   5   6   3        2.46        3.03      1.10 o
   6   6   3        0.00        1.05      0.82 o
   7   6   3       39.30       41.06      2.70 o
   8   6   3        1.09        0.39      1.57 o
   9   6   3        0.71        0.00      1.57 o
  -5   7   3        1.45        0.41      1.49 o
  -4   7   3      124.47      139.59      4.67 o
  -3   7   3       65.56       75.56      3.65 o
  -2   7   3      206.44      192.73      5.48 o
  -1   7   3      360.85      390.57      9.10 o
   0   7   3      612.99      622.53      8.68 o
   1   7   3      161.43      175.44      3.30 o
   2   7   3       31.11       31.71      1.49 o
   3   7   3      430.17      427.13     10.57 o
   4   7   3        5.95        6.05      0.91 o
   5   7   3       38.59       38.10      1.67 o
   6   7   3        0.18        0.12      0.92 o
   7   7   3        3.49        5.52      1.50 o
   8   7   3        1.05        0.78      1.57 o
  -4   8   3       91.92       99.43      4.98 o
  -3   8   3        3.82        2.03      2.14 o
  -2   8   3      109.28      103.11      3.84 o
  -1   8   3       17.92       20.72      1.81 o
   0   8   3      120.33      116.20      3.55 o
   1   8   3      182.15      179.86      4.09 o
   2   8   3        7.07        6.91      0.87 o
   3   8   3        5.27        4.96      1.02 o
   4   8   3        7.43        6.96      1.11 o
   5   8   3       58.03       65.96      2.57 o
   6   8   3       33.49       36.09      4.89 o
   7   8   3       46.16       51.06      3.95 o
   8   8   3        0.59        0.00      1.50 o
  -2   9   3        0.85        0.00      0.89 o
  -1   9   3       69.36       75.72      4.76 o
   0   9   3       13.76       10.02      1.46 o
   1   9   3      160.31      153.35      4.49 o
   2   9   3        0.17        0.00      0.73 o
   3   9   3        0.05        0.00      0.79 o
   4   9   3       14.23        9.00      1.55 o
   5   9   3       39.52       50.36      2.85 o
   6   9   3        1.35        0.00      1.38 o
   7   9   3        3.51        0.00      3.92 o
   0  10   3        1.35        2.27      1.22 o
   1  10   3      145.15      153.05      5.25 o
   2  10   3       55.52       54.73      2.93 o
   3  10   3       44.85       41.28      4.57 o
   4  10   3        1.73        2.88      1.32 o
   5  10   3       25.67       32.22      2.70 o
  -4  -9   4       30.41       32.49      2.76 o
  -3  -9   4        0.49        2.37      1.11 o
  -2  -9   4       24.59       21.64      2.22 o
  -1  -9   4       34.85       43.74      2.71 o
  -6  -8   4      205.77      199.58      7.69 o
  -5  -8   4       98.11      103.47      5.84 o
  -4  -8   4       41.21       41.82      4.44 o
  -3  -8   4        0.06        0.99      0.92 o
  -2  -8   4        1.66        1.83      0.74 o
  -1  -8   4       79.64       77.55      4.63 o
   0  -8   4       15.64       15.34      1.59 o
   1  -8   4       47.87       45.12      4.22 o
   2  -8   4        0.29        0.00      1.08 o
  -7  -7   4       20.44       19.32      2.53 o
  -6  -7   4       15.51       22.41      2.73 o
  -5  -7   4       66.34       68.08      2.58 o
  -4  -7   4       34.26       36.10      2.17 o
  -3  -7   4        1.01        1.13      0.72 o
  -2  -7   4      191.86      188.16      3.62 o
  -1  -7   4      111.07      117.72      2.75 o
   0  -7   4        3.70        3.57      0.79 o
   1  -7   4       99.92       92.05      4.09 o
   2  -7   4        0.72        1.11      0.92 o
   3  -7   4       71.32       80.15      3.44 o
  -8  -6   4       21.98       23.27      2.55 o
  -7  -6   4        8.62        6.54      1.42 o
  -6  -6   4       20.34       21.34      1.70 o
  -5  -6   4      200.40      199.78      4.74 o
  -4  -6   4       35.66       40.38      1.87 o
  -3  -6   4       31.25       38.66      1.82 o
  -2  -6   4      385.55      378.50      6.24 o
  -1  -6   4       18.66       22.13      1.86 o
   0  -6   4        0.58        1.40      0.65 o
   1  -6   4      263.82      279.37      4.74 o
   3  -6   4      177.61      171.32      4.21 o
   4  -6   4       84.47       88.24      3.67 o
  -8  -5   4        6.50        5.25      1.52 o
  -7  -5   4       78.60       69.10      2.96 o
  -6  -5   4        0.66        1.04      0.66 o
  -5  -5   4       20.63       21.58      1.59 o
  -4  -5   4       17.18       16.31      1.08 o
  -3  -5   4       65.20       64.90      2.00 o
  -2  -5   4      103.43       94.43      2.02 o
  -1  -5   4      666.64      620.84      7.92 o
   0  -5   4        8.00        8.89      0.73 o
   1  -5   4     1072.71     1034.73     12.57 o
   2  -5   4      291.95      275.04      5.02 o
   3  -5   4       29.94       31.16      1.79 o
   4  -5   4        1.35        1.91      0.87 o
   5  -5   4       42.77       39.02      2.09 o
  -9  -4   4        8.34       10.62      1.67 o
  -8  -4   4       35.07       30.59      1.72 o
  -7  -4   4       72.48       77.01      2.96 o
  -6  -4   4       17.94       18.49      1.20 o
  -5  -4   4        7.93        6.25      0.88 o
  -4  -4   4       55.00       50.49      1.28 o
  -3  -4   4      262.13      244.34      4.27 o
  -2  -4   4      334.18      351.63      5.08 o
   0  -4   4        0.10        0.28      0.30 o
   1  -4   4       34.84       28.43      1.06 o
   2  -4   4      925.87      882.72     10.12 o
   3  -4   4      120.14      111.50      2.48 o
   4  -4   4       30.70       34.08      1.65 o
   5  -4   4        4.04        3.95      0.86 o
   6  -4   4        2.61        1.17      1.19 o
  -9  -3   4        8.61        7.91      1.43 o
  -8  -3   4        2.46        2.35      0.74 o
  -7  -3   4       87.60       75.96      6.07 o
  -6  -3   4       44.23       51.29      3.50 o
  -5  -3   4       71.08       73.74      2.35 o
  -4  -3   4      194.42      192.47      4.42 o
  -3  -3   4      396.69      368.60      5.67 o
  -2  -3   4       34.81       35.25      1.28 o
  -1  -3   4     3307.11     3612.91     42.77 o
   0  -3   4      578.83      639.37      8.34 o
   1  -3   4      158.21      168.10      2.82 o
   2  -3   4     1557.28     1549.53     17.84 o
   3  -3   4      190.97      185.35      2.94 o
   4  -3   4       32.65       33.95      1.45 o
   5  -3   4      168.03      168.13      4.63 o
   6  -3   4        5.80        4.31      1.36 o
   7  -3   4        6.83        9.97      1.75 o
  -9  -2   4        9.28        6.75      1.43 o
  -8  -2   4       14.50       15.81      1.78 o
  -7  -2   4        5.56        5.29      1.02 o
  -6  -2   4        2.85        1.57      0.55 o
  -5  -2   4       97.46       89.49      2.16 o
  -4  -2   4        1.46        0.86      0.38 o
  -3  -2   4      452.40      447.97      6.50 o
  -2  -2   4      730.26      740.69     14.35 o
  -1  -2   4       42.38       34.08      1.22 o
   0  -2   4      190.21      184.93      3.80 o
   1  -2   4       75.08       67.81      1.66 o
   2  -2   4      895.48      939.08     11.02 o
   3  -2   4      218.16      234.96      3.35 o
   4  -2   4        6.57        6.50      0.67 o
   5  -2   4       10.33        9.37      1.33 o
   6  -2   4      310.10      316.85      9.76 o
   7  -2   4        1.64        1.17      1.19 o
  -9  -1   4        1.90        1.53      1.36 o
  -8  -1   4        1.26        1.57      0.96 o
  -7  -1   4       82.33       91.81      3.25 o
  -6  -1   4       66.62       58.44      7.13 o
  -5  -1   4       15.02       17.12      1.59 o
  -4  -1   4      227.93      217.11      3.99 o
  -3  -1   4       50.65       53.54      1.87 o
  -2  -1   4      762.92      758.17     12.51 o
  -1  -1   4       54.57       48.62      1.43 o
   0  -1   4     2938.94     3001.44     47.01 o
   1  -1   4       54.05       54.88      1.95 o
   2  -1   4      451.78      471.69      7.51 o
   3  -1   4      751.87      709.49      9.94 o
   4  -1   4       53.89       50.86      1.60 o
   5  -1   4      219.95      198.41      4.16 o
   6  -1   4        0.21        1.52      0.76 o
   7  -1   4       21.42       28.22      2.96 o
   8  -1   4       22.46       15.15      2.90 o
  -8   0   4        8.93        8.39      1.47 o
  -7   0   4       44.89       43.37      2.43 o
  -6   0   4      114.14      106.16      2.94 o
  -5   0   4      129.82      108.13      3.37 o
  -4   0   4     5211.68     5235.45     67.43 o
  -3   0   4      473.50      516.41      6.75 o
  -2   0   4      743.16      701.44      9.39 o
  -1   0   4       45.11       52.48      1.11 o
   0   0   4     1229.29     1243.96     27.79 o
   2   0   4      125.46      136.73      3.08 o
   3   0   4     1244.75     1195.31     17.24 o
   4   0   4      377.04      381.64      6.36 o
   5   0   4        1.52        0.47      0.62 o
   6   0   4        3.01        1.17      0.63 o
   7   0   4       15.56       17.54      1.75 o
   8   0   4        4.01        7.16      1.88 o
  -8   1   4        4.71        6.89      3.01 o
  -7   1   4        2.74        4.47      1.05 o
  -6   1   4       18.57       20.42      1.59 o
  -5   1   4        3.47        3.11      1.02 o
  -4   1   4      845.03      812.12     12.14 o
  -3   1   4      864.55      815.93     10.09 o
  -2   1   4       42.36       48.40      0.83 o
  -1   1   4     2041.52     2089.81     29.41 o
   0   1   4     3215.83     3530.34     55.48 o
   1   1   4     1210.05     1300.28     41.70 o
   2   1   4      276.58      306.47      7.83 o
   4   1   4        5.87        7.71      0.80 o
   5   1   4      275.98      260.04      4.78 o
   6   1   4        1.74        0.29      0.69 o
   7   1   4      144.53      141.82      4.14 o
   8   1   4        3.20        2.85      1.14 o
   9   1   4        2.39        0.47      1.30 o
  -8   2   4        5.34        1.74      1.08 o
  -7   2   4        1.14        0.46      0.95 o
  -6   2   4        5.54        4.24      0.97 o
  -5   2   4        4.38        2.84      0.66 o
  -4   2   4     1257.61     1152.21     16.95 o
  -3   2   4      178.57      170.97      3.82 o
  -2   2   4      260.75      259.42      5.77 o
  -1   2   4     2199.19     2218.99     31.37 o
   0   2   4       62.72       70.13      2.03 o
   1   2   4     1663.13     1711.44     31.32 o
   2   2   4      194.62      219.18      3.71 o
   3   2   4       45.82       46.62      1.95 o
   4   2   4      232.51      239.17      4.18 o
   5   2   4      993.59     1016.52     20.38 o
   6   2   4        1.36        3.69      1.13 o
   7   2   4       47.05       49.39      2.71 o
   8   2   4       29.73       31.48      2.47 o
   9   2   4        1.05        3.07      1.96 o
  -7   3   4       50.50       47.86      3.25 o
  -6   3   4      166.29      151.30      3.67 o
  -5   3   4        0.44        0.00      0.59 o
  -4   3   4      352.92      352.33      6.31 o
  -3   3   4      163.10      162.72      3.01 o
  -2   3   4        0.08        0.23      0.30 o
   0   3   4      405.54      440.78      6.28 o
   1   3   4      256.41      271.98      7.97 o
   3   3   4      660.47      622.27      9.49 o
   4   3   4       18.63       21.16      1.13 o
   5   3   4      183.62      173.61      3.99 o
   6   3   4        8.55        5.79      1.14 o
   7   3   4        3.07        7.18      1.32 o
   8   3   4        6.24        9.11      1.50 o
   9   3   4        2.41        3.52      1.66 o
  -7   4   4        1.38        0.82      1.09 o
  -6   4   4       47.99       55.08      2.77 o
  -5   4   4        2.08        5.16      1.14 o
  -4   4   4       36.45       37.10      1.96 o
  -3   4   4      356.57      330.11      5.37 o
  -2   4   4      194.15      214.53      2.89 o
  -1   4   4      414.25      413.20      5.20 o
   0   4   4     2170.04     2574.20     36.51 o
   1   4   4     1404.27     1621.28     23.40 o
   2   4   4       37.20       38.85      1.19 o
   3   4   4     1750.40     1718.68     24.61 o
   4   4   4       99.47       90.20      2.52 o
   5   4   4       76.40       67.54      2.40 o
   6   4   4        3.66        2.39      1.47 o
   7   4   4       83.95       91.38      6.77 o
   8   4   4       23.77       27.05      3.42 o
   9   4   4        0.27        0.00      3.13 o
  -6   5   4       85.03       90.75      4.13 o
  -5   5   4       30.87       33.10      2.26 o
  -4   5   4        0.61        1.13      0.54 o
  -3   5   4      262.43      260.28      4.69 o
  -2   5   4       81.17       83.33      2.67 o
  -1   5   4      226.09      245.63      3.66 o
   0   5   4      172.57      193.95      3.45 o
   1   5   4      876.18      961.15     12.16 o
   2   5   4       37.74       39.26      2.60 o
   3   5   4      952.92      874.86     13.38 o
   4   5   4      298.86      290.91      5.43 o
   5   5   4        0.39        0.31      0.66 o
   6   5   4      406.99      375.22      7.83 o
   7   5   4      211.51      223.42     16.21 o
   8   5   4      103.71      112.80      7.83 o
   9   5   4        3.87        3.85      1.96 o
  -6   6   4       17.55       18.89      2.37 o
  -5   6   4       74.05       80.06      5.70 o
  -4   6   4        3.72        4.07      0.81 o
  -3   6   4       19.97       20.53      1.39 o
  -2   6   4        2.91        1.73      0.75 o
  -1   6   4       66.47       65.01      2.06 o
   0   6   4       64.30       77.01      1.90 o
   1   6   4        0.45        0.10      0.38 o
   2   6   4       92.16       85.17      2.80 o
   3   6   4        0.99        0.02      0.55 o
   4   6   4      231.24      233.17      6.50 o
   5   6   4      162.84      160.90      5.23 o
   6   6   4       68.49       72.68      3.25 o
   7   6   4        2.83        4.02      1.50 o
   8   6   4        8.83       10.57      2.35 o
   9   6   4       39.91       35.24      3.52 o
  -5   7   4       37.36       36.19      2.80 o
  -4   7   4       11.42       13.69      1.61 o
  -3   7   4      500.25      485.82     11.70 o
  -2   7   4      365.75      361.82      7.67 o
  -1   7   4       85.32       86.46      3.12 o
   0   7   4        2.52        1.80      0.66 o
   1   7   4      138.57      121.38      2.62 o
   2   7   4      254.86      255.32      4.65 o
   3   7   4        0.20        0.00      0.61 o
   4   7   4       92.25       95.95      2.83 o
   5   7   4       32.31       30.89      1.60 o
   6   7   4        3.86        1.31      1.08 o
   7   7   4       88.33       86.31      4.28 o
   8   7   4        0.20        0.00      1.57 o
  -4   8   4        6.52        3.63      1.47 o
  -3   8   4        1.19        1.00      1.80 o
  -2   8   4       87.08       85.77      3.51 o
  -1   8   4       69.74       67.60      3.45 o
   1   8   4      193.00      182.87      3.59 o
   2   8   4      113.90      111.35      3.09 o
   3   8   4       30.03       25.08      2.63 o
   4   8   4      459.68      414.72     13.30 o
   5   8   4       22.99       17.76      1.45 o
   6   8   4        5.28        4.43      1.78 o
   7   8   4       27.67       26.11      3.92 o
   8   8   4        1.73        5.09      2.35 o
  -2   9   4       14.59       11.93      1.78 o
  -1   9   4       14.21       11.61      1.72 o
   0   9   4       26.93       34.03      2.50 o
   1   9   4       22.22       18.35      1.95 o
   2   9   4       36.69       38.55      1.93 o
   3   9   4       47.54       52.45      2.71 o
   4   9   4       95.53       90.01      3.74 o
   5   9   4        0.44        5.67      2.35 o
   6   9   4        0.01        0.00      1.38 o
   7   9   4       50.93       49.10      6.07 o
   0  10   4       62.48       71.53      3.76 o
   1  10   4       13.36       11.90      1.89 o
   2  10   4       29.42       30.49      2.32 o
   3  10   4       22.64       28.29      2.69 o
   4  10   4       21.76       25.78      2.47 o
   5  10   4       89.05      106.93      5.27 o
  -6  -8   5        1.57        2.38      1.78 o
  -5  -8   5       82.13       78.66      4.18 o
  -4  -8   5       16.24       17.02      1.75 o
  -3  -8   5      115.07      107.88      3.76 o
  -2  -8   5       74.08       68.60      2.83 o
  -1  -8   5        0.02        0.00      0.80 o
   0  -8   5       28.56       31.74      2.01 o
   1  -8   5        1.69        1.10      1.27 o
  -7  -7   5       61.92       68.73      4.70 o
  -6  -7   5       22.70       20.74      2.36 o
  -5  -7   5       90.27       93.44      2.97 o
  -4  -7   5       69.66       71.12      3.07 o
  -3  -7   5       42.94       46.86      2.83 o
  -2  -7   5       29.26       33.83      1.61 o
  -1  -7   5        0.14        0.00      0.63 o
   0  -7   5       24.71       28.28      1.70 o
   1  -7   5        1.05        0.00      0.75 o
   2  -7   5       15.07       10.89      1.65 o
   3  -7   5       13.48       14.08      1.88 o
  -8  -6   5        1.81        5.30      1.66 o
  -7  -6   5       22.49       27.49      2.47 o
  -6  -6   5        4.63        4.79      1.36 o
  -5  -6   5      485.07      476.75      9.01 o
  -4  -6   5     1128.70     1118.78     16.01 o
  -3  -6   5        2.17        2.76      0.78 o
  -2  -6   5       77.69       74.90      2.02 o
  -1  -6   5      203.29      207.95      3.85 o
   0  -6   5       96.68       82.61      2.24 o
   1  -6   5      397.93      385.19      7.86 o
   2  -6   5        4.29        1.69      0.79 o
   3  -6   5       68.61       65.62      2.80 o
   4  -6   5       21.78       23.83      2.08 o
  -8  -5   5        0.46        1.62      1.00 o
  -7  -5   5       31.51       34.01      2.28 o
  -6  -5   5       11.56       12.49      1.33 o
  -5  -5   5      162.21      164.22      4.06 o
  -4  -5   5      268.43      257.41      4.71 o
  -3  -5   5       50.25       51.10      2.02 o
  -2  -5   5        1.34        2.24      0.48 o
  -1  -5   5       30.05       30.90      1.40 o
   0  -5   5        6.62        8.27      0.76 o
   1  -5   5      112.93      112.27      2.92 o
   2  -5   5       45.61       39.79      1.98 o
   3  -5   5       78.60       62.39      2.92 o
   4  -5   5        3.70        3.70      1.19 o
   5  -5   5      118.82      127.20      5.20 o
  -8  -4   5       26.47       21.20      2.11 o
  -7  -4   5        0.31        0.00      0.68 o
  -6  -4   5       35.60       35.56      2.66 o
  -5  -4   5       29.79       26.61      1.64 o
  -4  -4   5      131.28      119.19      2.59 o
  -3  -4   5        5.25        8.04      1.05 o
  -2  -4   5       26.16       22.99      0.99 o
  -1  -4   5      244.33      225.30      4.71 o
   0  -4   5       24.24       24.00      1.27 o
   1  -4   5        8.65        8.39      0.78 o
   2  -4   5       15.94       14.23      0.97 o
   3  -4   5      150.20      143.50      2.84 o
   4  -4   5        0.22        0.00      0.59 o
   5  -4   5       62.32       68.72      2.52 o
   6  -4   5        0.10        0.82      1.41 o
  -8  -3   5       28.52       27.44      4.50 o
  -7  -3   5       51.73       46.08      4.31 o
  -6  -3   5      198.22      206.98      4.46 o
  -5  -3   5        9.87       10.94      1.03 o
  -4  -3   5      291.56      297.68      6.89 o
  -3  -3   5      363.97      359.82      6.18 o
  -2  -3   5      262.11      245.63      3.75 o
  -1  -3   5      157.77      192.92      3.15 o
   0  -3   5      199.46      190.83      2.93 o
   1  -3   5       48.05       51.43      1.30 o
   2  -3   5      253.32      269.10      3.96 o
   3  -3   5      406.69      400.56      5.29 o
   4  -3   5        9.08        7.78      0.86 o
   5  -3   5      195.47      192.65      4.20 o
   6  -3   5       81.49       82.77      6.05 o
   7  -3   5        0.25        0.00      1.02 o
  -9  -2   5       14.93       19.23      4.50 o
  -8  -2   5       31.75       37.42      6.59 o
  -7  -2   5       10.37        8.33      1.59 o
  -6  -2   5       80.98       72.02      2.90 o
  -5  -2   5       12.64       16.74      1.19 o
  -4  -2   5       66.83       62.28      1.90 o
  -3  -2   5      734.48      740.92     10.33 o
  -1  -2   5      459.66      435.10      7.01 o
   0  -2   5     1469.38     1748.21     22.93 o
   1  -2   5      543.01      529.74      8.41 o
   2  -2   5      138.70      136.53      2.28 o
   3  -2   5      739.45      691.72      8.72 o
   4  -2   5       36.05       39.15      1.42 o
   5  -2   5      157.46      159.34      6.74 o
   6  -2   5       66.57       66.32      4.17 o
   7  -2   5       23.43       29.08      2.51 o
  -8  -1   5       90.46       99.20      3.96 o
  -7  -1   5        0.48        0.60      0.88 o
  -6  -1   5        0.11        0.35      0.68 o
  -5  -1   5       89.26       79.19      2.38 o
  -4  -1   5       47.46       60.00      1.83 o
  -3  -1   5      753.13      744.96     10.23 o
  -2  -1   5      241.04      243.18      7.29 o
  -1  -1   5      272.81      270.29      4.54 o
   0  -1   5      412.84      419.58      7.42 o
   1  -1   5       78.94       62.04      1.79 o
   2  -1   5      668.08      695.97      9.10 o
   4  -1   5      339.57      330.50      4.61 o
   5  -1   5       55.34       51.40      2.12 o
   6  -1   5      469.59      448.47      8.44 o
   7  -1   5       57.12       64.92      4.35 o
   8  -1   5        3.29        1.39      1.78 o
  -8   0   5       49.10       57.08      7.83 o
  -7   0   5        3.87        4.37      1.37 o
  -6   0   5      161.28      143.76      6.63 o
  -5   0   5       70.22       61.86      3.41 o
  -4   0   5     1452.79     1433.21     17.53 o
  -3   0   5        4.63        3.13      0.35 o
  -2   0   5     1252.74     1279.89     20.54 o
  -1   0   5     2186.45     2102.25     29.47 o
   0   0   5      596.37      587.17      9.88 o
   1   0   5      798.36      746.30     12.66 o
   2   0   5      233.30      248.96      4.50 o
   3   0   5      579.33      588.41      8.38 o
   4   0   5      487.09      474.37      7.95 o
   5   0   5        0.11        0.04      0.55 o
   6   0   5       50.43       52.96      2.13 o
   7   0   5       17.80       20.78      1.92 o
   8   0   5       27.59       31.40      3.47 o
  -8   1   5        2.26        4.04      1.42 o
  -7   1   5        9.40        7.84      1.61 o
  -6   1   5        0.06        0.00      0.94 o
  -5   1   5      366.80      367.48     12.88 o
  -4   1   5      160.94      166.10      4.13 o
  -3   1   5     2097.35     2121.18     23.68 o
  -2   1   5      539.85      524.20      6.59 o
  -1   1   5     1577.37     1591.95     20.67 o
   0   1   5       72.14       81.44      1.90 o
   1   1   5     1427.14     1377.08     25.90 o
   2   1   5      223.32      264.06      5.10 o
   3   1   5      596.92      670.57     10.13 o
   5   1   5        0.71        0.25      0.51 o
   6   1   5       62.68       67.02      5.93 o
   7   1   5       61.88       56.70      3.52 o
   8   1   5        4.52        3.13      1.59 o
  -8   2   5        1.56        3.06      1.50 o
  -7   2   5       29.28       35.62      2.93 o
  -6   2   5        0.29        0.61      0.90 o
  -5   2   5      185.78      176.58      4.26 o
  -4   2   5        9.27        9.57      1.01 o
  -3   2   5      512.82      496.48      8.94 o
  -2   2   5      179.31      171.34      3.00 o
  -1   2   5     2091.64     1983.04     25.48 o
   0   2   5       99.69       84.90      1.82 o
   1   2   5       89.75      102.12      2.44 o
   2   2   5       67.14       56.60      2.21 o
   3   2   5      340.95      384.55      7.09 o
   4   2   5     1470.36     1523.48     31.31 o
   5   2   5        5.38        5.25      0.78 o
   6   2   5       38.56       41.72      2.82 o
   7   2   5       94.70       90.91      3.87 o
   8   2   5        0.93        2.98      1.32 o
   9   2   5        8.09        8.62      4.11 o
  -7   3   5        0.01        2.19      1.42 o
  -6   3   5        1.90        3.19      1.03 o
  -5   3   5        2.52        1.61      1.03 o
  -4   3   5        0.04        0.06      0.66 o
  -3   3   5      666.75      649.17     10.09 o
  -2   3   5        0.01        0.20      0.43 o
  -1   3   5       82.88       87.22      1.73 o
   0   3   5      343.56      343.08      4.75 o
   1   3   5       12.38       16.90      0.97 o
   2   3   5      982.32      956.88     14.44 o
   3   3   5        1.28        0.90      0.40 o
   4   3   5       65.36       64.67      1.77 o
   5   3   5       85.42       95.77      2.47 o
   6   3   5      298.26      284.90      7.37 o
   7   3   5       22.80       25.13      2.23 o
   8   3   5        0.75        0.00      1.08 o
   9   3   5        2.41        5.23      5.87 o
  -7   4   5        5.92        6.63      1.84 o
  -6   4   5       84.59       80.97      3.32 o
  -5   4   5       33.90       28.95      2.02 o
  -4   4   5        9.51        6.85      1.24 o
  -3   4   5      582.35      586.63      9.48 o
  -2   4   5        7.56        4.33      0.48 o
  -1   4   5        6.54        5.70      0.49 o
   0   4   5     1561.83     1699.95     27.30 o
   1   4   5      156.28      165.22      2.91 o
   2   4   5      441.44      398.89      5.94 o
   3   4   5     1106.41     1100.82     16.26 o
   4   4   5      118.92      100.83      2.42 o
   5   4   5        0.11        0.00      0.59 o
   6   4   5        0.82        1.27      1.22 o
   7   4   5       14.23       14.24      1.75 o
   8   4   5        1.76        0.13      1.05 o
   9   4   5       18.38       16.44      2.37 o
  -6   5   5       16.51       15.25      1.81 o
  -5   5   5       84.50       86.72      4.01 o
  -4   5   5        0.04        0.05      0.67 o
  -3   5   5      162.82      155.59      3.58 o
  -2   5   5      164.27      158.67      3.79 o
  -1   5   5      115.60      105.54      2.03 o
   0   5   5      303.23      300.16      7.09 o
   2   5   5      678.76      707.16     10.04 o
   3   5   5      606.88      624.37      9.98 o
   4   5   5      111.80      109.09      2.92 o
   5   5   5      110.02      109.00      2.79 o
   6   5   5       86.52       97.17      4.17 o
   7   5   5      375.29      379.15     10.46 o
   8   5   5        7.34        5.72      1.66 o
   9   5   5        3.13        2.98      1.66 o
  -6   6   5        1.03        2.49      1.49 o
  -5   6   5       57.04       58.39      3.36 o
  -4   6   5        6.40        5.35      0.98 o
  -3   6   5        0.26        0.00      0.69 o
  -2   6   5      426.67      418.28      6.86 o
  -1   6   5       71.01       72.96      2.33 o
   0   6   5      332.68      341.84      5.21 o
   1   6   5       11.18       13.32      0.91 o
   2   6   5       63.13       68.36      1.92 o
   3   6   5       22.42       26.18      1.59 o
   4   6   5      201.42      202.14      5.76 o
   5   6   5      151.34      151.84      3.73 o
   6   6   5        0.00        0.00      0.75 o
   7   6   5       25.10       24.68      2.73 o
   8   6   5      138.19      122.91      5.48 o
  -5   7   5       17.73       12.06      1.93 o
  -4   7   5       32.64       36.78      2.63 o
  -3   7   5      117.92      127.00      5.13 o
  -2   7   5      522.51      523.41      9.23 o
  -1   7   5       23.08       22.58      1.76 o
   0   7   5        1.51        2.49      0.76 o
   1   7   5      593.91      606.73      9.20 o
   2   7   5        5.36        4.05      0.69 o
   3   7   5       75.17       69.98      2.70 o
   4   7   5      119.60      117.12      4.00 o
   5   7   5        1.80        2.00      0.86 o
   6   7   5        0.24        0.00      0.96 o
   7   7   5       63.13       71.26      6.26 o
   8   7   5        1.70        2.74      1.96 o
  -4   8   5       62.99       64.09      3.46 o
  -3   8   5        2.78        2.94      1.42 o
  -2   8   5        6.78        6.27      1.38 o
  -1   8   5      109.15      112.70      4.12 o
   0   8   5       17.33       14.24      1.55 o
   1   8   5      180.89      192.12      3.78 o
   2   8   5        5.00        3.38      0.80 o
   3   8   5       70.25       75.40      2.09 o
   4   8   5      103.57       87.39      3.47 o
   5   8   5      143.73      137.24      6.39 o
   6   8   5       32.84       30.68      3.17 o
   7   8   5       11.77       12.29      2.34 o
   8   8   5        0.42        0.00      1.57 o
  -2   9   5       15.25       14.45      2.06 o
  -1   9   5      165.00      156.08      5.69 o
   0   9   5        6.12        3.90      1.56 o
   1   9   5       31.41       29.78      2.77 o
   2   9   5       26.82       22.61      1.81 o
   3   9   5        5.98        6.09      0.85 o
   4   9   5       18.04       17.29      2.01 o
   6   9   5        0.99        0.00      1.50 o
   7   9   5       10.90       13.44      2.94 o
   0  10   5        0.01        0.12      1.24 o
   1  10   5       32.51       30.34      2.59 o
   2  10   5       14.91       16.13      2.60 o
   3  10   5       25.01       26.78      4.01 o
   4  10   5       12.43       11.55      1.84 o
   5  10   5      110.95      104.07      5.14 o
  -5  -8   6        2.88        4.05      1.08 o
  -4  -8   6       22.26       20.35      2.26 o
  -3  -8   6       72.28       74.03      6.32 o
  -2  -8   6       85.21       89.85      5.07 o
  -1  -8   6       31.11       29.78      2.20 o
   0  -8   6        9.27        7.34      1.86 o
  -6  -7   6        0.34        0.00      1.27 o
  -5  -7   6       46.49       47.87      2.42 o
  -4  -7   6        4.91        4.49      1.09 o
  -3  -7   6       72.49       77.70      3.38 o
  -2  -7   6      163.18      158.90      3.78 o
  -1  -7   6      107.40       97.84      2.96 o
   0  -7   6        0.15        0.00      0.77 o
   1  -7   6      119.14      122.13      4.42 o
   2  -7   6        8.42        9.62      1.61 o
  -7  -6   6       42.36       36.90      2.99 o
  -6  -6   6        5.59        5.17      1.45 o
  -5  -6   6        7.28        6.65      0.89 o
  -4  -6   6      173.04      181.25      4.00 o
  -3  -6   6        4.17        4.57      0.90 o
  -2  -6   6      105.75       93.46      2.64 o
  -1  -6   6       89.20       88.78      2.40 o
   0  -6   6      231.86      212.74      4.96 o
   1  -6   6      201.58      203.36      4.71 o
   2  -6   6      104.81      103.85      3.51 o
   3  -6   6       18.61       18.72      1.89 o
   4  -6   6       73.35       73.72      4.44 o
  -8  -5   6        0.29        0.57      1.33 o
  -7  -5   6       24.37       23.25      3.28 o
  -6  -5   6        0.00        0.78      0.77 o
  -5  -5   6       63.26       67.91      2.84 o
  -4  -5   6       55.27       53.44      2.25 o
  -3  -5   6      362.11      341.58      5.99 o
  -2  -5   6        0.29        0.00      0.34 o
  -1  -5   6      753.44      714.69      9.78 o
   0  -5   6       37.19       34.91      1.47 o
   1  -5   6       40.86       37.96      1.84 o
   2  -5   6        0.32        1.56      0.67 o
   3  -5   6       37.90       30.60      1.77 o
   4  -5   6      126.11      122.00      4.05 o
   5  -5   6       17.54       17.42      2.32 o
  -8  -4   6        0.11        1.85      1.41 o
  -7  -4   6        3.00        2.58      1.35 o
  -6  -4   6        7.19        7.72      1.03 o
  -5  -4   6       10.59       11.04      1.20 o
  -4  -4   6        5.68        6.94      0.78 o
  -3  -4   6      168.09      165.14      3.40 o
  -2  -4   6        6.19        5.69      0.61 o
  -1  -4   6      169.00      146.73      2.82 o
   0  -4   6      120.15      110.64      2.20 o
   1  -4   6       55.18       55.50      1.66 o
   2  -4   6      579.06      542.43      9.73 o
   3  -4   6       12.85       13.88      1.00 o
   4  -4   6      169.23      158.32      3.46 o
   5  -4   6        1.04        1.59      0.98 o
   6  -4   6       23.00       22.48      2.34 o
  -8  -3   6       12.05       16.83      2.01 o
  -7  -3   6       10.59       12.79      2.15 o
  -6  -3   6       24.01       19.92      1.59 o
  -5  -3   6      116.75      127.28      3.54 o
  -4  -3   6       28.34       27.11      1.75 o
  -3  -3   6     1442.45     1430.19     21.11 o
  -2  -3   6      123.48      123.53      2.41 o
  -1  -3   6       78.95       63.38      1.47 o
   0  -3   6     1397.30     1403.91     16.31 o
   1  -3   6       12.71       13.14      0.74 o
   2  -3   6      157.33      162.58      3.08 o
   3  -3   6      278.87      272.55      4.36 o
   4  -3   6        6.22        5.38      0.82 o
   5  -3   6        0.01        1.47      0.56 o
   6  -3   6       54.23       47.48      2.97 o
  -8  -2   6        0.73        1.36      1.18 o
  -7  -2   6        0.62        1.94      1.29 o
  -6  -2   6        4.00        3.23      0.96 o
  -5  -2   6      147.59      141.08      3.98 o
  -4  -2   6        3.95        5.06      0.55 o
  -3  -2   6       87.12       74.62      2.22 o
  -2  -2   6       16.45       20.69      1.27 o
  -1  -2   6       79.51       68.25      2.23 o
   0  -2   6     1752.34     1833.52     22.34 o
   1  -2   6      371.29      363.17      5.25 o
   2  -2   6      437.64      430.69      5.80 o
   3  -2   6        0.19        0.99      0.61 o
   4  -2   6     1187.89     1126.84     13.62 o
   5  -2   6        2.12        1.70      0.82 o
   6  -2   6        2.63        3.33      1.02 o
   7  -2   6        0.12        0.11      0.94 o
  -8  -1   6        0.27        1.14      1.00 o
  -7  -1   6       15.25       18.19      1.86 o
  -6  -1   6       44.21       36.90      3.58 o
  -5  -1   6       42.78       49.06      2.11 o
  -4  -1   6       63.98       59.69      1.57 o
  -3  -1   6        0.05        0.76      0.35 o
  -2  -1   6      405.89      403.57      5.50 o
  -1  -1   6       44.08       38.33      1.19 o
   0  -1   6     1386.68     1415.36     18.60 o
   1  -1   6      483.36      490.94      7.90 o
   2  -1   6       56.86       69.89      1.54 o
   3  -1   6      110.33      100.51      1.99 o
   4  -1   6      380.86      372.36      5.60 o
   5  -1   6       52.81       58.92      2.09 o
   6  -1   6      203.32      200.82      4.23 o
   7  -1   6      151.30      156.31      5.15 o
  -8   0   6        5.75        4.17      1.81 o
  -7   0   6      107.83      110.55      5.32 o
  -6   0   6      515.75      472.12     10.82 o
  -5   0   6       84.03       71.96      2.97 o
  -4   0   6      138.82      119.63      2.48 o
  -3   0   6       86.46       90.69      2.02 o
  -2   0   6     2160.25     2169.91     27.97 o
  -1   0   6        0.04        1.17      0.37 o
   0   0   6        3.43        4.07      0.44 o
   1   0   6     2023.62     2006.63     26.22 o
   2   0   6      806.64      812.24     12.45 o
   4   0   6       39.94       41.50      1.69 o
   5   0   6       43.88       47.58      1.70 o
   6   0   6       62.47       72.21      2.58 o
   7   0   6       91.76      105.15      3.04 o
   8   0   6       11.64        6.66      3.13 o
  -8   1   6        0.43        0.00      1.40 o
  -7   1   6       29.98       35.11      2.80 o
  -6   1   6       15.95       20.33      2.67 o
  -5   1   6      248.92      218.51      6.39 o
  -4   1   6      301.81      288.73      5.84 o
  -3   1   6     1216.08     1272.23     14.57 o
  -2   1   6      130.27      125.32      1.85 o
  -1   1   6      344.56      321.37      5.63 o
   0   1   6      162.33      190.56      3.81 o
   1   1   6      139.27      109.95      2.09 o
   2   1   6       58.93       53.58      1.79 o
   3   1   6        0.14        1.51      0.49 o
   4   1   6       45.74       51.77      1.78 o
   5   1   6      116.11      111.12      3.43 o
   6   1   6       51.31       56.04      2.46 o
   7   1   6       69.63       60.57      8.37 o
   8   1   6        5.56        6.46      3.92 o
  -8   2   6        0.21        1.46      1.22 o
  -7   2   6        1.54        3.19      1.42 o
  -6   2   6       40.70       43.34      3.56 o
  -5   2   6       12.84       12.18      1.27 o
  -4   2   6      108.18      107.94      3.09 o
  -3   2   6      647.16      621.77     11.01 o
  -2   2   6        1.59        2.69      0.27 o
  -1   2   6      275.09      274.98      4.15 o
   0   2   6      793.88      845.66     13.94 o
   1   2   6       28.77       26.47      1.54 o
   3   2   6     1737.17     1866.78     26.58 o
   4   2   6      139.27      156.92      3.79 o
   5   2   6      183.94      165.12      3.94 o
   6   2   6       19.84       17.29      1.58 o
   7   2   6       29.97       31.69      2.70 o
   8   2   6      102.98      110.13      9.59 o
  -7   3   6        2.23        2.63      1.47 o
  -6   3   6       60.65       62.23      4.75 o
  -5   3   6        1.00        0.14      0.69 o
  -4   3   6      262.83      245.65      5.54 o
  -3   3   6      183.92      175.81      3.53 o
  -2   3   6      234.07      221.88      3.61 o
  -1   3   6        1.75        0.65      0.31 o
   0   3   6      306.78      322.75      5.85 o
   1   3   6      100.51       95.94      1.99 o
   2   3   6      607.36      601.93      8.50 o
   3   3   6      332.46      299.10      4.65 o
   4   3   6       79.07       76.66      2.05 o
   5   3   6      223.15      208.34      8.38 o
   6   3   6       32.56       35.17      3.67 o
   7   3   6        0.83        1.14      1.04 o
   8   3   6       62.01       63.12      4.56 o
   9   3   6        6.41        4.88      2.35 o
  -7   4   6        0.68        0.00      1.03 o
  -6   4   6       72.40       78.30      3.37 o
  -5   4   6      104.78       94.05      3.32 o
  -4   4   6       59.19       54.68      4.41 o
  -3   4   6      480.20      449.63      7.61 o
  -2   4   6      273.24      304.60      5.04 o
  -1   4   6      714.53      762.13      9.11 o
   0   4   6       52.78       63.60      1.94 o
   1   4   6       30.91       33.50      1.66 o
   2   4   6      290.38      303.80      4.85 o
   3   4   6      214.04      202.26      4.06 o
   4   4   6       12.25       18.52      2.17 o
   5   4   6        1.14        0.42      0.56 o
   6   4   6       30.97       34.78      3.21 o
   7   4   6       15.75       13.19      1.84 o
   8   4   6       32.28       29.44      3.19 o
   9   4   6        8.25        5.09      1.95 o
  -6   5   6        3.84        5.78      1.42 o
  -5   5   6       86.06       85.74      3.58 o
  -4   5   6        1.27        0.34      0.57 o
  -3   5   6        5.29        4.23      0.79 o
  -2   5   6        0.36        0.95      0.52 o
  -1   5   6      561.64      558.83      7.66 o
   0   5   6       31.32       37.33      1.52 o
   2   5   6        0.00        0.00      0.40 o
   3   5   6       29.11       33.80      1.14 o
   4   5   6      929.98      899.15     13.86 o
   5   5   6      465.71      456.42      7.83 o
   6   5   6      161.28      165.64      5.47 o
   7   5   6       80.26       78.30      3.78 o
   8   5   6        6.35        7.44      1.95 o
   9   5   6        8.73        9.64      2.01 o
  -5   6   6       17.07       23.80      3.50 o
  -4   6   6       23.95       22.13      1.78 o
  -3   6   6        2.78        0.31      0.70 o
  -2   6   6        2.56        1.33      0.77 o
  -1   6   6       89.23       93.27      2.67 o
   0   6   6        0.97        1.96      0.52 o
   1   6   6        1.04        0.99      0.49 o
   2   6   6       79.29       83.87      2.36 o
   3   6   6        1.29        0.75      0.54 o
   4   6   6      869.67      848.49     14.81 o
   5   6   6        9.92       10.03      1.35 o
   6   6   6       27.25       25.97      2.42 o
   7   6   6       32.17       32.47      3.26 o
   8   6   6       41.32       44.99      3.84 o
  -5   7   6      184.64      180.39      5.65 o
  -4   7   6       60.24       61.54      4.94 o
  -3   7   6        8.46        6.36      1.98 o
  -2   7   6        0.01        0.07      0.79 o
  -1   7   6       55.42       57.68      2.74 o
   0   7   6       26.84       27.27      1.89 o
   1   7   6        2.98        1.42      0.64 o
   2   7   6      116.02      120.27      2.84 o
   3   7   6       18.95       19.50      1.20 o
   4   7   6       66.88       65.02      2.79 o
   5   7   6       62.06       60.42      3.39 o
   6   7   6       12.21       13.77      4.11 o
   7   7   6        8.72       10.18      2.74 o
   8   7   6        0.66        0.39      1.57 o
  -3   8   6        2.90        2.35      1.66 o
  -2   8   6      107.30      109.31      3.73 o
  -1   8   6       91.44       86.24      3.60 o
   0   8   6       10.76        9.45      1.41 o
   1   8   6        5.01        3.11      1.13 o
   2   8   6      410.34      354.65      6.19 o
   3   8   6       35.56       29.17      1.84 o
   4   8   6        0.13        0.00      0.70 o
   5   8   6       22.52       20.00      1.77 o
   6   8   6        9.06        6.49      1.88 o
   7   8   6        6.61        6.26      2.74 o
  -2   9   6        0.00        0.00      1.12 o
  -1   9   6       62.23       56.44      3.51 o
   0   9   6       20.39       23.37      2.52 o
   1   9   6       14.49       12.82      3.67 o
   2   9   6      279.49      273.04      5.65 o
   3   9   6        1.20        0.00      0.59 o
   4   9   6        9.65        9.67      1.66 o
   5   9   6       60.24       51.69      3.22 o
   6   9   6        0.38        0.00      1.42 o
   7   9   6        0.61        1.11      2.74 o
   0  10   6       64.34       66.37      3.81 o
   1  10   6       13.59       15.35      2.38 o
   2  10   6       54.58       59.20      3.17 o
   3  10   6      102.66      104.84      4.58 o
   4  10   6        0.30        0.00      1.14 o
   5  10   6        7.14        9.39      1.66 o
  -4  -8   7       37.89       36.50      2.56 o
  -3  -8   7       42.79       38.23      3.16 o
  -2  -8   7       80.73       80.14      8.16 o
  -1  -8   7        7.58        5.61      1.34 o
  -6  -7   7        3.84        3.33      1.55 o
  -5  -7   7        7.27        5.08      1.26 o
  -4  -7   7        3.94        7.14      1.35 o
  -3  -7   7       25.80       22.63      2.09 o
  -2  -7   7      133.50      132.53      4.80 o
  -1  -7   7        8.39        6.76      1.24 o
   0  -7   7        3.28        5.59      1.23 o
   1  -7   7        8.72        8.48      1.65 o
   2  -7   7       50.43       47.61      4.37 o
  -7  -6   7       84.49       83.52      9.53 o
  -6  -6   7      128.34      127.47     11.94 o
  -5  -6   7        2.08        3.17      1.47 o
  -4  -6   7       54.34       62.65      2.98 o
  -3  -6   7      203.32      202.44      4.78 o
  -2  -6   7       12.97       11.76      0.95 o
  -1  -6   7       30.02       32.50      1.62 o
   0  -6   7        0.08        0.64      0.71 o
   1  -6   7       47.31       42.76      2.92 o
   2  -6   7       46.05       48.98      4.25 o
   3  -6   7        5.43        5.65      1.32 o
  -7  -5   7       26.23       29.29      3.31 o
  -6  -5   7       29.06       29.65      2.06 o
  -5  -5   7        2.73        3.41      1.11 o
  -4  -5   7      159.97      154.40      3.60 o
  -3  -5   7      107.55      107.95      2.88 o
  -2  -5   7        0.09        0.02      0.46 o
  -1  -5   7        0.56        0.00      0.51 o
   0  -5   7      154.55      132.64      2.89 o
   2  -5   7        0.15        0.11      0.73 o
   3  -5   7       82.12       78.28      3.70 o
   4  -5   7        1.74        1.02      1.04 o
  -8  -4   7        1.95        2.45      1.22 o
  -7  -4   7       15.50       18.71      2.03 o
  -6  -4   7       32.10       32.89      2.35 o
  -5  -4   7        0.20        1.40      0.75 o
  -4  -4   7      489.98      475.17      7.68 o
  -3  -4   7      269.55      268.50      4.94 o
  -2  -4   7        0.08        0.12      0.42 o
  -1  -4   7        0.11        0.00      0.46 o
   0  -4   7       29.69       24.56      1.17 o
   1  -4   7       40.94       46.69      1.99 o
   2  -4   7       25.85       27.89      1.98 o
   3  -4   7       56.76       64.72      2.05 o
   4  -4   7        5.30        6.55      0.96 o
   5  -4   7       69.05       72.12      2.89 o
  -8  -3   7       22.03       22.64      2.37 o
  -7  -3   7        3.46        2.35      1.30 o
  -6  -3   7       95.88      103.82      3.83 o
  -5  -3   7      114.38      110.89      3.36 o
  -4  -3   7        6.40        4.29      1.14 o
  -3  -3   7       76.65       80.29      2.34 o
  -2  -3   7      423.83      424.83      6.12 o
  -1  -3   7       37.88       44.13      1.44 o
   0  -3   7      308.39      311.33      4.52 o
   1  -3   7        4.12        6.35      0.81 o
   2  -3   7       57.42       52.28      1.82 o
   3  -3   7      619.42      598.84      8.06 o
   4  -3   7      281.65      281.82      6.57 o
   5  -3   7       45.02       46.22      2.87 o
   6  -3   7       21.31       26.40      4.18 o
  -8  -2   7       36.13       35.78      2.79 o
  -7  -2   7        6.50        4.74      1.25 o
  -6  -2   7       66.86       66.04      3.84 o
  -5  -2   7      113.71       98.14      2.77 o
  -4  -2   7        2.34        2.95      0.58 o
  -3  -2   7      194.55      170.94      3.31 o
  -2  -2   7       55.75       65.45      2.13 o
  -1  -2   7      120.47      116.93      2.25 o
   0  -2   7       10.36        9.78      0.69 o
   1  -2   7      379.99      331.59      4.65 o
   2  -2   7        5.33        5.81      0.64 o
   3  -2   7       62.54       60.98      1.78 o
   4  -2   7       36.99       42.50      2.18 o
   5  -2   7       32.70       33.56      2.25 o
   6  -2   7       17.56       20.02      1.57 o
   7  -2   7       28.07       30.42      2.39 o
  -7  -1   7        6.92        6.51      1.36 o
  -6  -1   7       74.17       80.49      3.69 o
  -5  -1   7      141.64      128.44      4.18 o
  -4  -1   7       54.69       49.23      1.93 o
  -3  -1   7        6.11        5.52      0.64 o
  -2  -1   7        0.37        1.84      0.49 o
  -1  -1   7       14.43       10.48      0.69 o
   0  -1   7      274.66      263.76      4.72 o
   2  -1   7      190.52      205.22      3.27 o
   3  -1   7      109.17      112.33      2.23 o
   4  -1   7     1319.54     1224.69     15.75 o
   5  -1   7      119.30      112.00      2.71 o
   6  -1   7        0.02        0.00      0.73 o
   7  -1   7        0.76        0.00      0.98 o
  -8   0   7       99.81       94.56      4.36 o
  -7   0   7       24.07       18.97      2.07 o
  -6   0   7      275.09      272.24      7.42 o
  -5   0   7        0.36        0.00      0.85 o
  -4   0   7      160.14      180.52      3.33 o
  -3   0   7      104.62       94.69      2.11 o
  -2   0   7      293.47      289.26      4.24 o
  -1   0   7      102.08       89.80      3.00 o
   0   0   7       17.65       23.71      1.16 o
   1   0   7      570.74      568.72      7.55 o
   2   0   7      364.43      356.49      4.87 o
   3   0   7       97.77       99.32      2.44 o
   4   0   7       57.64       56.56      1.75 o
   5   0   7       28.25       22.70      1.44 o
   6   0   7      146.57      145.92      5.75 o
   7   0   7        8.56        6.64      1.15 o
   8   0   7        2.72        0.51      2.15 o
  -8   1   7        6.81        7.83      2.21 o
  -7   1   7       42.24       50.45      3.33 o
  -6   1   7        6.41        8.20      1.50 o
  -5   1   7      604.62      602.75     10.99 o
  -4   1   7       73.50       75.95      4.07 o
  -3   1   7      100.27       93.18      2.02 o
  -2   1   7       90.56       87.68      2.31 o
  -1   1   7     1678.30     1648.09     23.45 o
   0   1   7      115.71      119.12      2.68 o
   3   1   7       30.39       28.46      1.30 o
   4   1   7      184.11      162.32      5.50 o
   5   1   7        0.15        0.44      0.61 o
   6   1   7       15.73       14.09      1.08 o
   7   1   7       43.69       43.16      2.12 o
   8   1   7        1.66        0.00      1.59 o
  -7   2   7       20.89       18.68      2.70 o
  -6   2   7       29.08       29.89      1.96 o
  -5   2   7       17.05       15.90      1.47 o
  -4   2   7       34.11       32.03      2.56 o
  -3   2   7      475.60      421.98      8.08 o
  -2   2   7       45.16       43.11      1.35 o
  -1   2   7     1705.95     1718.92     22.32 o
   0   2   7       39.27       39.99      1.28 o
   1   2   7      649.32      724.00     10.03 o
   2   2   7     2874.27     2983.07     38.23 o
   3   2   7        3.66        1.81      0.41 o
   4   2   7      139.00      123.32      5.26 o
   5   2   7      176.94      167.23      4.82 o
   6   2   7        0.03        0.00      0.61 o
   7   2   7        0.02        2.10      1.19 o
   8   2   7       59.72       69.82      5.14 o
  -7   3   7        0.90        0.00      1.46 o
  -6   3   7        0.16        0.00      0.89 o
  -5   3   7       24.85       24.32      1.81 o
  -4   3   7      176.14      167.98      4.35 o
  -3   3   7      100.53       87.50      2.28 o
  -2   3   7      107.89       97.10      1.79 o
  -1   3   7      158.29      155.33      2.25 o
   0   3   7      849.39      826.85     12.50 o
   1   3   7      133.98      137.63      2.98 o
   2   3   7       58.74       60.46      1.62 o
   3   3   7      212.45      244.54      4.04 o
   4   3   7      203.53      180.28      5.76 o
   5   3   7      169.75      156.60      4.00 o
   6   3   7        0.15        0.00      0.62 o
   7   3   7        4.59        4.21      1.38 o
   8   3   7       12.35       13.24      4.11 o
  -7   4   7        1.30        1.71      1.05 o
  -6   4   7        0.05        1.40      0.95 o
  -5   4   7       26.94       24.45      1.99 o
  -4   4   7      142.21      139.42      4.03 o
  -3   4   7       94.60       84.33      2.42 o
  -2   4   7     1103.13     1103.20     15.16 o
  -1   4   7      168.41      160.75      3.53 o
   0   4   7      332.10      326.35      5.16 o
   1   4   7        1.84        1.68      0.43 o
   2   4   7      193.39      182.61      3.06 o
   3   4   7        0.04        0.00      0.35 o
   4   4   7        5.43        4.21      0.99 o
   5   4   7      285.86      290.53      6.26 o
   6   4   7        7.80        6.94      1.36 o
   7   4   7       48.89       49.50      3.38 o
   8   4   7        1.10        1.89      1.59 o
  -6   5   7        2.73        4.25      1.26 o
  -5   5   7       39.01       39.54      2.58 o
  -4   5   7        5.30        5.84      0.84 o
  -3   5   7       34.49       34.09      1.93 o
  -2   5   7      354.72      319.92      5.43 o
  -1   5   7      116.34      136.28      2.92 o
   0   5   7      215.19      211.98      3.57 o
   1   5   7      104.28      108.68      2.43 o
   2   5   7        2.02        2.25      0.50 o
   3   5   7      476.96      444.44      6.82 o
   4   5   7      172.92      182.00      4.00 o
   5   5   7      706.20      720.07     13.11 o
   6   5   7      249.46      250.40      7.31 o
   7   5   7       17.95       15.14      2.74 o
   8   5   7        2.05        1.81      2.35 o
  -5   6   7        1.48        0.00      1.06 o
  -4   6   7      141.10      144.90      3.73 o
  -3   6   7        0.57        1.01      0.74 o
  -2   6   7      593.25      571.35      8.85 o
  -1   6   7        2.26        1.77      0.78 o
   0   6   7       37.24       39.12      1.89 o
   1   6   7       23.09       21.40      1.23 o
   2   6   7       14.73       14.84      1.20 o
   3   6   7     1160.01     1161.84     18.61 o
   4   6   7        7.28        5.72      0.96 o
   5   6   7       28.25       31.63      1.78 o
   6   6   7      300.16      312.82     12.83 o
   7   6   7       42.15       50.56      4.13 o
   8   6   7        6.82        4.46      1.66 o
  -4   7   7      244.80      241.56      5.44 o
  -3   7   7        3.38        4.76      1.47 o
  -2   7   7       78.41       76.02      2.76 o
  -1   7   7      106.42      113.81      3.60 o
   0   7   7       77.58       73.61      3.05 o
   1   7   7      170.05      169.07      4.13 o
   2   7   7       63.37       63.23      2.27 o
   3   7   7      300.29      293.08      5.58 o
   4   7   7       22.94       22.09      1.70 o
   5   7   7      333.97      341.65      7.57 o
   6   7   7       10.08       11.79      1.36 o
   7   7   7       80.54       90.80      8.22 o
   8   7   7        0.63        0.20      1.38 o
  -3   8   7        6.05        5.95      1.55 o
  -2   8   7       27.64       27.09      2.88 o
  -1   8   7       91.75       83.19      3.76 o
   0   8   7        5.55        5.00      1.09 o
   1   8   7        6.94        6.88      1.15 o
   2   8   7       64.76       58.07      2.27 o
   3   8   7      101.13       91.63      2.66 o
   4   8   7        0.88        0.00      0.86 o
   5   8   7      187.49      192.09      7.70 o
   6   8   7        1.64        2.52      1.08 o
   7   8   7        0.17        0.00      1.96 o
  -2   9   7        0.25        0.00      1.14 o
  -1   9   7       74.61       71.15      3.72 o
   0   9   7        9.46        7.27      2.08 o
   1   9   7        2.62        1.27      0.95 o
   2   9   7       61.71       56.73      2.76 o
   4   9   7        2.03        1.31      1.12 o
   5   9   7      107.55      104.24      6.67 o
   6   9   7       16.55       13.82      1.75 o
   0  10   7        4.29        4.51      1.55 o
   1  10   7        1.78        2.53      1.42 o
   2  10   7        0.08        0.62      1.14 o
   3  10   7      123.58      120.47      4.41 o
   4  10   7       25.99       20.55      2.82 o
   5  10   7       20.47       25.32      2.47 o
  -5  -7   8       38.95       44.58      3.41 o
  -4  -7   8       27.69       31.04      2.94 o
  -3  -7   8        2.21        1.14      1.06 o
  -2  -7   8        2.93        3.78      0.86 o
  -1  -7   8      145.26      162.03      4.61 o
   0  -7   8        6.44        6.51      1.38 o
   1  -7   8       86.19       93.86      4.15 o
  -6  -6   8      135.17      137.22      5.35 o
  -5  -6   8       13.93       13.37      1.54 o
  -4  -6   8       67.86       77.35      3.50 o
  -3  -6   8        3.09        3.39      1.11 o
  -2  -6   8       33.14       33.66      2.00 o
  -1  -6   8      478.73      471.95      8.53 o
   0  -6   8      129.74      128.80      4.01 o
   1  -6   8      147.89      142.96      4.94 o
   2  -6   8       81.16       82.95      3.86 o
  -7  -5   8        7.10        9.90      1.82 o
  -6  -5   8        8.13        9.71      1.89 o
  -5  -5   8        0.89        0.25      0.70 o
  -4  -5   8       30.98       32.37      2.28 o
  -3  -5   8      212.39      207.93      4.45 o
  -2  -5   8        0.41        0.18      0.51 o
  -1  -5   8      324.30      306.12      5.21 o
   0  -5   8       26.12       22.53      2.13 o
   2  -5   8       80.61       78.74      3.87 o
   3  -5   8       52.78       46.86      2.85 o
   4  -5   8        2.21        1.58      1.11 o
  -7  -4   8        0.40        0.00      1.17 o
  -6  -4   8        0.95        2.29      1.14 o
  -5  -4   8        0.43        0.20      0.84 o
  -4  -4   8       23.53       22.65      1.54 o
  -3  -4   8      387.99      378.28      6.57 o
  -2  -4   8       56.66       55.32      2.71 o
  -1  -4   8        0.16        0.00      0.52 o
   0  -4   8      196.15      205.37      3.83 o
   1  -4   8       45.78       38.09      2.38 o
   2  -4   8      404.56      379.35      6.59 o
   3  -4   8        1.96        0.00      0.64 o
   4  -4   8        0.00        0.00      0.74 o
   5  -4   8       20.12       20.96      1.92 o
  -8  -3   8        0.20        0.00      1.05 o
  -7  -3   8        3.96        4.03      2.55 o
  -6  -3   8       13.71       15.85      2.25 o
  -5  -3   8      187.89      187.26      4.98 o
  -4  -3   8       19.22       16.57      1.51 o
  -3  -3   8      358.54      324.19      6.15 o
  -2  -3   8      776.84      760.13     10.99 o
  -1  -3   8        0.62        0.14      0.43 o
   0  -3   8       33.36       38.40      1.47 o
   1  -3   8       12.75       12.41      1.01 o
   2  -3   8      104.14      105.46      3.21 o
   3  -3   8        0.86        0.65      0.59 o
   4  -3   8       30.65       30.83      1.59 o
   5  -3   8      120.46      107.29      3.12 o
   6  -3   8       17.92       21.65      4.18 o
  -8  -2   8        0.27        0.58      1.25 o
  -7  -2   8       22.74       29.71      2.44 o
  -6  -2   8        2.55        3.97      1.14 o
  -5  -2   8       41.70       49.82      3.62 o
  -4  -2   8        3.48        4.02      0.69 o
  -3  -2   8      245.38      241.07      4.38 o
  -2  -2   8     1584.40     1553.42     19.24 o
  -1  -2   8      227.52      232.90      3.84 o
   0  -2   8      237.06      234.91      3.62 o
   1  -2   8        2.03        1.24      0.42 o
   2  -2   8      350.56      365.86      5.34 o
   3  -2   8      314.21      305.05      4.75 o
   4  -2   8       20.19       18.70      1.31 o
   5  -2   8       29.99       29.64      1.39 o
   6  -2   8        2.17        2.46      1.11 o
  -8  -1   8       15.51       12.63      1.89 o
  -6  -1   8        0.01        0.98      0.96 o
  -5  -1   8       25.90       28.36      2.73 o
  -4  -1   8       41.97       36.95      1.51 o
  -3  -1   8        1.38        1.23      0.53 o
  -2  -1   8      759.87      674.56      8.28 o
  -1  -1   8       30.72       32.64      1.20 o
   0  -1   8      217.44      209.91      3.40 o
   1  -1   8      120.54      107.57      2.14 o
   2  -1   8      195.46      185.49      3.18 o
   3  -1   8      379.02      359.82      5.21 o
   4  -1   8     1137.11     1116.13     14.69 o
   5  -1   8      467.33      449.47      7.73 o
   6  -1   8        3.30        2.52      0.93 o
   7  -1   8       58.57       61.71      3.29 o
  -8   0   8       54.03       43.27      4.75 o
  -7   0   8       63.08       59.15      5.44 o
  -6   0   8        7.13        9.39      1.66 o
  -5   0   8       11.37        8.24      0.91 o
  -4   0   8      257.24      250.72      5.44 o
  -3   0   8       28.08       33.73      1.82 o
  -2   0   8       64.29       63.48      1.54 o
  -1   0   8      160.67      169.31      2.70 o
   0   0   8      372.20      372.78      4.73 o
   1   0   8      306.49      273.99      3.98 o
   2   0   8       87.35       89.37      1.89 o
   3   0   8      344.03      338.68      5.29 o
   4   0   8       63.52       61.47      1.85 o
   5   0   8      305.52      298.88      5.54 o
   6   0   8       51.03       49.06      2.14 o
   7   0   8       47.06       53.36      3.16 o
  -8   1   8        1.57        1.03      1.51 o
  -7   1   8        0.59        0.60      1.22 o
  -6   1   8      199.89      194.68      6.16 o
  -5   1   8      290.25      296.00      6.29 o
  -4   1   8      182.61      172.13      4.25 o
  -3   1   8       36.60       31.28      2.28 o
  -2   1   8       10.46        8.96      0.80 o
  -1   1   8      205.94      185.14      2.72 o
   0   1   8       64.44       61.52      1.46 o
   1   1   8      469.56      497.37      6.80 o
   2   1   8      303.45      340.16      4.65 o
   3   1   8       71.02       64.24      1.67 o
   4   1   8        0.01        0.00      0.41 o
   5   1   8      600.60      580.00      9.07 o
   6   1   8       86.27       82.47      3.37 o
   7   1   8       10.89       12.57      1.72 o
   8   1   8       29.93       29.70      3.67 o
  -7   2   8        8.09        6.44      1.82 o
  -6   2   8       47.63       46.98      2.21 o
  -5   2   8       12.32        9.14      1.28 o
  -4   2   8       13.67       12.33      1.27 o
  -3   2   8      139.01      128.76      2.74 o
  -1   2   8      463.88      447.22      5.42 o
   0   2   8       33.79       28.40      1.10 o
   1   2   8      723.89      806.27     10.41 o
   2   2   8      326.73      351.18      5.07 o
   3   2   8      155.38      154.85      3.43 o
   4   2   8        0.63        0.00      0.59 o
   5   2   8      143.75      139.07      4.13 o
   6   2   8       15.86       14.77      1.55 o
   7   2   8        2.32        1.62      1.40 o
   8   2   8       24.61       26.84      3.55 o
  -7   3   8        0.34        1.23      1.22 o
  -6   3   8       45.96       48.12      2.59 o
  -5   3   8        1.28        0.10      1.13 o
  -4   3   8       41.59       34.31      2.16 o
  -3   3   8       59.11       56.29      2.24 o
  -2   3   8       11.29       16.72      1.11 o
  -1   3   8        1.23        0.55      0.41 o
   0   3   8        0.08        0.55      0.47 o
   1   3   8      480.34      433.55      6.06 o
   2   3   8       89.46      105.35      2.16 o
   4   3   8        2.97        2.27      0.68 o
   5   3   8       23.00       22.36      1.65 o
   6   3   8       80.60       70.72      3.49 o
   7   3   8       13.01       16.45      2.53 o
   8   3   8       60.56       59.49      4.70 o
  -6   4   8        7.90        9.62      1.51 o
  -5   4   8       24.47       24.37      2.09 o
  -4   4   8       24.44       23.99      1.93 o
  -3   4   8      589.93      577.89      9.61 o
  -2   4   8       27.74       28.85      1.46 o
  -1   4   8        0.07        0.16      0.40 o
   0   4   8        0.41        0.00      0.31 o
   1   4   8      824.46      785.32     10.20 o
   2   4   8        0.82        1.17      0.46 o
   3   4   8       32.73       33.24      1.37 o
   4   4   8       73.16       75.24      2.72 o
   5   4   8        0.15        0.01      0.75 o
   6   4   8      159.17      156.92      4.35 o
   7   4   8       70.22       77.74      4.68 o
   8   4   8        3.57        6.11      2.74 o
  -6   5   8        0.02        0.00      1.01 o
  -5   5   8       15.39       11.35      2.26 o
  -4   5   8       12.87       13.51      1.10 o
  -3   5   8       18.17       20.37      1.46 o
  -2   5   8       20.25       21.09      1.67 o
  -1   5   8       68.35       52.69      2.54 o
   0   5   8        2.75        3.00      0.64 o
   1   5   8      144.84      144.14      4.32 o
   2   5   8       56.75       60.33      1.73 o
   3   5   8      293.03      299.71      5.02 o
   4   5   8      177.18      183.48      4.08 o
   5   5   8       85.92       90.44      4.01 o
   6   5   8      119.58      110.44      3.37 o
   7   5   8        0.03        0.39      1.38 o
   8   5   8       10.57       12.65      2.53 o
  -5   6   8       10.40       11.94      1.79 o
  -4   6   8        7.39       10.15      1.26 o
  -3   6   8        0.62        0.07      1.10 o
  -2   6   8        0.00        0.00      0.66 o
  -1   6   8      114.39      100.94      3.17 o
   0   6   8       52.84       57.44      2.49 o
   1   6   8       24.65       29.74      1.51 o
   2   6   8      242.79      231.33      5.90 o
   3   6   8        0.67        0.00      0.48 o
   4   6   8        2.46        1.94      0.83 o
   5   6   8      198.01      210.78      5.39 o
   6   6   8      233.97      250.34      6.51 o
   7   6   8        1.19        0.20      1.38 o
   8   6   8       41.76       41.53      4.04 o
  -4   7   8        0.74        0.00      1.00 o
  -3   7   8        9.10        8.21      1.38 o
  -2   7   8       17.85       12.77      1.47 o
  -1   7   8      135.00      134.27      5.42 o
   0   7   8       77.74       79.98      2.87 o
   1   7   8        5.07        4.10      0.82 o
   2   7   8       32.09       32.38      2.44 o
   3   7   8       20.07       19.03      1.51 o
   4   7   8       26.31       21.21      1.82 o
   5   7   8       44.14       45.09      3.57 o
   6   7   8        1.85        1.44      0.93 o
   7   7   8        0.01        1.04      1.59 o
   8   7   8        1.71        3.49      1.78 o
  -3   8   8       30.68       34.66      4.57 o
  -2   8   8        4.44        3.66      1.17 o
  -1   8   8       76.83       72.39      3.61 o
   0   8   8      142.24      146.55      4.87 o
   1   8   8        8.87        9.21      1.35 o
   2   8   8        1.16        0.00      0.79 o
   3   8   8       63.12       62.67      2.38 o
   4   8   8       63.42       59.94      3.10 o
   5   8   8       45.96       52.43      3.11 o
   6   8   8        1.85        3.92      2.15 o
   7   8   8       13.50       22.32      4.31 o
  -2   9   8        0.26        2.12      1.32 o
  -1   9   8        4.27        4.24      1.47 o
   0   9   8      164.30      169.77      7.14 o
   1   9   8       31.90       30.88      2.22 o
   2   9   8       40.23       40.02      3.07 o
   3   9   8      158.88      145.47      3.69 o
   4   9   8       23.39       23.58      2.61 o
   5   9   8        0.49        2.56      3.00 o
   6   9   8        5.68        6.94      1.47 o
   0  10   8       62.40       69.20      4.73 o
   1  10   8       17.37       20.00      1.96 o
   2  10   8        1.23        2.30      1.27 o
   3  10   8       28.65       33.94      2.06 o
   4  10   8        0.37        1.59      1.32 o
   5  10   8        0.01        2.83      1.38 o
  -3  -7   9        0.00        0.00      0.92 o
  -2  -7   9       45.02       48.77      4.01 o
  -1  -7   9        9.22        8.12      2.61 o
  -5  -6   9       20.38       22.94      1.87 o
  -4  -6   9        0.88        0.55      0.92 o
  -3  -6   9       15.85       14.79      1.69 o
  -2  -6   9      157.41      139.27      4.14 o
  -1  -6   9       64.99       69.36      3.56 o
   0  -6   9       29.79       32.10      2.35 o
   1  -6   9        2.21        3.84      1.27 o
   2  -6   9        0.69        0.00      1.04 o
  -6  -5   9       14.76       16.67      3.01 o
  -5  -5   9        3.13        2.52      0.98 o
  -4  -5   9        1.39        0.31      1.19 o
  -3  -5   9        0.28        0.00      1.02 o
  -2  -5   9        1.20        0.70      1.01 o
  -1  -5   9        4.54        3.90      0.94 o
   0  -5   9       28.40       32.58      2.17 o
   1  -5   9       34.01       33.16      2.47 o
   2  -5   9       11.88        9.52      1.65 o
   3  -5   9       73.51       78.71      3.12 o
  -7  -4   9        1.00        0.64      1.36 o
  -6  -4   9       83.38       82.20      4.78 o
  -5  -4   9       13.56       14.17      1.22 o
  -4  -4   9       13.75       14.38      1.28 o
  -3  -4   9       44.31       48.70      2.27 o
  -2  -4   9        3.28        3.37      0.64 o
  -1  -4   9        5.55        7.84      0.86 o
   0  -4   9       96.16       86.99      3.50 o
   1  -4   9      100.82       97.08      3.95 o
   2  -4   9        8.77       11.85      1.59 o
   3  -4   9       92.44       97.08      3.15 o
   4  -4   9        2.95        1.64      0.97 o
  -7  -3   9       10.27       12.19      4.31 o
  -6  -3   9       20.61       25.93      3.92 o
  -5  -3   9       30.94       27.50      1.55 o
  -4  -3   9        2.99        3.94      0.86 o
  -3  -3   9      105.47      104.73      3.89 o
  -2  -3   9      179.28      157.09      3.29 o
  -1  -3   9        3.34        3.42      0.62 o
   0  -3   9       47.88       42.83      1.60 o
   1  -3   9      345.12      342.65      6.05 o
   2  -3   9       35.19       40.38      1.83 o
   3  -3   9       54.17       52.23      2.14 o
   4  -3   9        8.51        9.84      2.60 o
   5  -3   9        6.76        5.73      0.99 o
  -7  -2   9        9.58        7.87      2.57 o
  -6  -2   9        0.04        0.26      0.87 o
  -5  -2   9       82.42       73.97      2.50 o
  -4  -2   9      107.12       98.25      4.29 o
  -3  -2   9       37.47       39.01      1.80 o
  -2  -2   9       40.87       36.14      1.77 o
  -1  -2   9      224.56      205.94      3.93 o
   0  -2   9       73.57       75.07      1.81 o
   1  -2   9       53.26       44.50      2.38 o
   2  -2   9      558.58      542.24      7.97 o
   3  -2   9       57.17       54.18      2.38 o
   4  -2   9        8.50       10.11      1.03 o
   5  -2   9       22.20       21.05      2.19 o
   6  -2   9       35.74       36.12      4.86 o
  -7  -1   9       14.40       15.80      2.27 o
  -6  -1   9       14.01        9.33      1.54 o
  -5  -1   9       52.30       52.52      3.16 o
  -4  -1   9        3.07        4.18      0.79 o
  -3  -1   9        0.17        0.45      0.51 o
  -2  -1   9      263.75      254.31      3.75 o
  -1  -1   9      461.28      416.62      5.65 o
   0  -1   9       76.85       75.60      1.76 o
   1  -1   9      100.65       92.14      2.03 o
   2  -1   9      816.68      774.25      9.86 o
   3  -1   9      381.35      354.86      5.29 o
   4  -1   9      159.63      151.18      3.18 o
   5  -1   9       14.79       15.07      1.03 o
   6  -1   9       61.62       65.02      2.98 o
  -7   0   9        0.09        0.00      1.18 o
  -6   0   9       21.16       22.30      3.13 o
  -5   0   9        2.39        1.77      0.80 o
  -4   0   9        0.04        0.58      0.69 o
  -3   0   9       25.98       26.08      1.38 o
  -2   0   9      118.75      116.58      2.37 o
  -1   0   9      496.71      474.15      5.86 o
   0   0   9        1.62        2.93      0.45 o
   1   0   9      175.84      160.87      2.47 o
   2   0   9       61.55       61.40      1.78 o
   3   0   9       23.62       25.99      1.45 o
   4   0   9       10.74       12.77      1.45 o
   5   0   9       19.19       18.77      1.57 o
   6   0   9        2.91        1.62      0.83 o
   7   0   9        5.60        6.76      1.78 o
  -7   1   9      202.11      198.90      6.67 o
  -6   1   9       19.92       22.20      2.40 o
  -5   1   9       13.74       14.79      1.53 o
  -4   1   9       38.21       36.09      2.37 o
  -3   1   9      375.69      363.44      6.53 o
  -2   1   9       37.54       38.29      1.32 o
   1   1   9       27.75       29.46      1.11 o
   2   1   9      137.78      123.24      2.81 o
   3   1   9        2.98        5.82      0.66 o
   4   1   9       16.86       19.82      1.12 o
   5   1   9       42.76       34.76      2.06 o
   6   1   9        0.85        1.31      0.95 o
   7   1   9        0.01        0.00      1.08 o
  -7   2   9        5.65        6.07      1.80 o
  -6   2   9        5.15        6.28      1.15 o
  -5   2   9       94.52      105.61      3.45 o
  -4   2   9        7.65        6.16      1.05 o
  -3   2   9      522.96      517.09      8.50 o
  -2   2   9       46.84       45.86      1.40 o
  -1   2   9      404.95      421.39      5.25 o
   0   2   9     1456.79     1566.24     17.08 o
   1   2   9       85.77       75.10      1.68 o
   2   2   9      525.56      481.78      6.35 o
   3   2   9      134.75      137.53      3.00 o
   4   2   9        4.62        4.35      0.75 o
   5   2   9       22.37       19.73      1.76 o
   6   2   9      388.50      382.91      9.44 o
   7   2   9       12.78        8.29      1.42 o
   8   2   9        0.29        2.23      1.78 o
  -7   3   9        1.79        2.46      1.47 o
  -6   3   9        0.20        0.69      0.94 o
  -5   3   9      125.28      119.02      3.85 o
  -4   3   9        0.20        0.84      0.80 o
  -3   3   9       57.19       47.95      3.86 o
  -2   3   9      156.29      148.76      3.37 o
  -1   3   9       22.89       22.64      0.99 o
   0   3   9      582.27      620.56      7.75 o
   1   3   9      110.02      132.09      2.57 o
   2   3   9       13.95       16.84      1.12 o
   3   3   9      213.59      198.38      5.30 o
   4   3   9        0.08        1.05      0.36 o
   5   3   9       17.22       13.05      1.81 o
   6   3   9        0.29        1.73      0.95 o
   7   3   9       57.42       54.03      2.16 o
   8   3   9        1.09        1.17      1.96 o
  -6   4   9       13.84       12.96      1.64 o
  -5   4   9       64.04       63.21      3.28 o
  -4   4   9       99.57       89.78      6.67 o
  -3   4   9       22.24       24.28      1.51 o
  -2   4   9      326.19      321.17      6.05 o
  -1   4   9       82.32       82.07      2.17 o
   0   4   9      607.38      623.91      7.84 o
   1   4   9       14.66       13.36      0.91 o
   2   4   9        9.29        8.37      0.74 o
   3   4   9      671.94      668.72      9.90 o
   4   4   9        2.00        2.33      0.91 o
   5   4   9       17.05       15.95      1.70 o
   6   4   9        0.08        0.00      0.75 o
   7   4   9        6.87        7.80      2.35 o
   8   4   9        0.66        0.00      1.38 o
  -6   5   9        1.33        1.96      1.22 o
  -5   5   9       16.25       16.31      1.88 o
  -4   5   9        0.15        0.00      0.95 o
  -3   5   9      137.07      141.01      3.57 o
  -2   5   9      248.08      246.22      5.08 o
  -1   5   9       87.99       89.15      2.60 o
   0   5   9       81.34       77.09      2.12 o
   1   5   9       71.37       65.55      1.70 o
   2   5   9      543.66      552.13      7.74 o
   3   5   9      468.72      477.05      7.50 o
   4   5   9      601.61      629.34     11.97 o
   5   5   9       10.01       13.28      1.70 o
   6   5   9       17.31       16.93      1.68 o
   7   5   9       12.71       16.04      2.74 o
   8   5   9        0.02        1.46      3.33 o
  -5   6   9        0.03        0.00      1.36 o
  -4   6   9       81.04       78.18      2.99 o
  -3   6   9        8.42        8.33      1.15 o
  -2   6   9      274.70      273.91      5.14 o
  -1   6   9       59.68       54.36      2.58 o
   0   6   9        2.05        1.92      0.78 o
   1   6   9      388.72      398.21      6.55 o
   2   6   9       65.32       62.50      2.34 o
   3   6   9      186.95      184.20      3.76 o
   4   6   9      611.80      618.00     10.56 o
   5   6   9        8.08       10.94      2.03 o
   6   6   9       30.49       28.73      2.27 o
   7   6   9        8.73       12.82      2.74 o
   8   6   9        0.90        1.66      1.59 o
  -4   7   9       55.74       57.12      3.05 o
  -3   7   9       36.14       36.54      3.76 o
  -2   7   9       14.94       15.76      1.70 o
  -1   7   9      223.91      226.94      5.64 o
   0   7   9      106.43      118.36      5.66 o
   1   7   9      239.99      238.53      5.52 o
   2   7   9       47.14       42.66      2.13 o
   3   7   9       61.41       61.90      2.41 o
   4   7   9       28.42       26.96      2.02 o
   5   7   9      228.04      223.96      5.82 o
   6   7   9       16.51       19.69      1.97 o
   7   7   9       28.89       30.48      3.67 o
  -3   8   9       45.79       42.86      2.99 o
  -2   8   9        3.36        3.29      1.17 o
  -1   8   9       15.38       18.48      2.06 o
   0   8   9      143.85      141.52      5.13 o
   1   8   9       50.83       45.21      3.67 o
   2   8   9        0.72        0.55      0.92 o
   3   8   9       68.53       67.38      2.54 o
   4   8   9      118.60      116.17      3.86 o
   5   8   9       36.57       46.99      3.78 o
   6   8   9       14.68       14.64      2.16 o
   7   8   9        0.88        5.48      2.74 o
  -1   9   9        3.08        2.51      1.42 o
   0   9   9        0.26        0.00      1.04 o
   1   9   9        3.12        0.63      1.02 o
   2   9   9       12.00       13.31      1.74 o
   3   9   9       62.12       58.61      2.50 o
   4   9   9        2.74        1.71      2.27 o
   5   9   9        8.94       10.99      1.71 o
   6   9   9       93.59      105.99      4.98 o
   1  10   9       82.59       86.73      3.63 o
   2  10   9        2.26        0.73      1.46 o
   3  10   9       22.44       27.01      3.05 o
   4  10   9       13.85       16.86      2.30 o
  -4  -6  10       13.21       14.80      1.85 o
  -3  -6  10      129.74      135.26      4.92 o
  -2  -6  10       27.85       27.59      1.75 o
  -1  -6  10      152.50      169.33      6.69 o
   0  -6  10       31.48       28.53      2.25 o
  -5  -5  10       47.98       47.37      3.11 o
  -4  -5  10        0.25        0.59      0.98 o
  -3  -5  10      164.04      172.30     11.30 o
  -2  -5  10       40.87       39.58      2.20 o
  -1  -5  10       10.56       11.42      1.47 o
   0  -5  10       95.35      104.48      3.62 o
   1  -5  10       16.53       15.80      2.01 o
   2  -5  10       54.26       49.20      4.58 o
  -6  -4  10        2.94        4.85      1.96 o
  -5  -4  10      114.85      130.36      5.68 o
  -4  -4  10        2.43        2.79      0.82 o
  -3  -4  10        1.20        2.07      1.14 o
  -2  -4  10       94.13       92.49      2.34 o
  -1  -4  10       23.20       23.17      1.40 o
   0  -4  10      541.70      544.42     12.37 o
   1  -4  10        9.85        7.55      1.73 o
   2  -4  10       27.76       26.96      2.64 o
   3  -4  10        7.64        7.90      1.35 o
   4  -4  10       61.37       62.79      3.07 o
  -7  -3  10       44.74       40.79      3.68 o
  -6  -3  10        4.67        1.96      1.59 o
  -5  -3  10       53.36       60.54      2.71 o
  -4  -3  10        0.42        0.00      0.65 o
  -3  -3  10        1.31        0.02      0.67 o
  -2  -3  10       80.13       80.53      2.25 o
  -1  -3  10       42.37       42.78      1.70 o
   0  -3  10      245.77      255.96      4.96 o
   1  -3  10      174.30      159.67      4.04 o
   2  -3  10      103.04       91.69      2.80 o
   3  -3  10       92.07       84.55      3.08 o
   4  -3  10       52.01       44.68      2.77 o
   5  -3  10        0.76        0.57      0.94 o
  -7  -2  10       14.47       14.59      3.20 o
  -6  -2  10        0.38        0.00      0.96 o
  -5  -2  10      130.85      139.22      3.94 o
  -4  -2  10      197.67      205.44      4.23 o
  -3  -2  10        0.25        0.00      0.56 o
  -2  -2  10      485.57      484.05      7.11 o
  -1  -2  10       17.71       17.11      1.31 o
   0  -2  10      119.08      130.58      2.60 o
   2  -2  10       50.40       53.33      2.11 o
   3  -2  10      295.73      300.47      5.30 o
   4  -2  10       12.43       13.70      1.53 o
   5  -2  10        0.28        0.08      0.77 o
  -7  -1  10       18.40       19.50      4.87 o
  -6  -1  10        4.25        5.98      2.06 o
  -5  -1  10        1.01        0.78      0.73 o
  -4  -1  10      202.03      196.84      4.94 o
  -3  -1  10        0.01        0.79      0.58 o
  -2  -1  10      756.75      702.30      8.85 o
  -1  -1  10      109.07      102.09      2.16 o
   0  -1  10      101.52      108.97      2.16 o
   1  -1  10      100.12       98.37      2.25 o
   2  -1  10     1294.55     1240.94     16.21 o
   3  -1  10      166.86      177.83      4.00 o
   4  -1  10       11.61       12.34      1.15 o
   5  -1  10       92.75       92.29      2.77 o
   6  -1  10        5.64        7.99      1.35 o
  -7   0  10        3.20        2.89      1.45 o
  -6   0  10       14.58       14.99      2.03 o
  -5   0  10        9.05       10.13      1.34 o
  -4   0  10      120.98      116.29      3.54 o
  -3   0  10       37.80       38.36      1.76 o
  -2   0  10       43.24       41.22      1.54 o
  -1   0  10      141.60      127.71      2.27 o
   0   0  10      375.57      377.42      5.04 o
   1   0  10      392.97      380.01      5.42 o
   2   0  10      126.90      120.64      2.52 o
   3   0  10        9.96       10.40      1.18 o
   4   0  10      299.57      284.78      5.56 o
   5   0  10      180.49      170.37      4.82 o
   6   0  10        2.53        1.71      1.05 o
  -7   1  10       87.66       83.88      4.47 o
  -6   1  10       49.36       53.46      3.83 o
  -5   1  10        2.17        5.89      1.07 o
  -4   1  10       38.76       35.94      2.14 o
  -3   1  10        4.60        2.58      0.95 o
  -2   1  10       21.51       24.10      1.18 o
  -1   1  10      176.98      173.74      2.94 o
   0   1  10       10.80       10.84      0.75 o
   1   1  10        0.78        0.71      0.40 o
   2   1  10       14.30       13.44      0.91 o
   3   1  10      499.20      485.11      7.20 o
   4   1  10      109.54       98.44      2.73 o
   5   1  10      380.36      386.23      7.60 o
   6   1  10      100.87      104.95      4.46 o
   7   1  10        6.24        5.67      1.22 o
  -7   2  10        5.21        2.49      2.16 o
  -6   2  10       41.98       44.41      3.79 o
  -5   2  10       24.94       20.63      1.75 o
  -4   2  10       22.04       21.10      1.76 o
  -3   2  10      109.51      101.05      2.67 o
  -2   2  10       37.79       34.35      1.49 o
  -1   2  10      112.52      120.13      2.13 o
   0   2  10      372.88      391.23      5.08 o
   1   2  10       59.97       65.36      1.54 o
   2   2  10       10.48       10.37      0.76 o
   3   2  10      233.29      212.59      4.18 o
   4   2  10        4.66        2.76      0.69 o
   5   2  10       66.94       65.87      2.92 o
   6   2  10       82.06       87.74      3.83 o
   7   2  10       46.56       43.06      2.49 o
  -6   3  10       20.39       29.30      2.28 o
  -5   3  10       13.39       13.30      2.09 o
  -4   3  10       21.48       21.85      1.90 o
  -3   3  10       25.58       27.09      1.52 o
  -2   3  10        8.32        8.47      1.77 o
  -1   3  10        0.25        0.00      0.45 o
   0   3  10       59.85       69.31      1.56 o
   1   3  10        3.57        2.42      0.55 o
   2   3  10      117.98      104.03      2.56 o
   3   3  10       99.88       86.39      2.57 o
   4   3  10       49.74       47.82      1.92 o
   5   3  10       14.34       15.30      1.62 o
   6   3  10      198.08      189.93      5.78 o
   7   3  10        1.05        1.67      2.79 o
  -6   4  10       18.62       18.65      1.90 o
  -5   4  10       68.28       65.42      3.42 o
  -4   4  10       53.89       52.86      2.99 o
  -3   4  10        3.94        4.18      0.81 o
  -2   4  10        2.58        2.75      0.85 o
  -1   4  10       95.68       82.42      2.51 o
   0   4  10        8.73       11.17      0.79 o
   1   4  10      171.61      162.53      3.61 o
   2   4  10       58.59       53.15      1.76 o
   3   4  10       59.93       67.39      2.82 o
   4   4  10      139.70      131.49      3.95 o
   5   4  10      121.68      112.03      3.69 o
   6   4  10       12.26       11.26      1.65 o
   7   4  10        0.40        0.00      1.03 o
  -5   5  10        0.92        1.85      1.19 o
  -4   5  10       10.28        8.66      1.47 o
  -3   5  10        9.58        7.72      1.81 o
  -2   5  10       30.90       36.23      3.07 o
  -1   5  10      101.12       96.80      3.19 o
   0   5  10       33.05       37.79      2.17 o
   1   5  10      743.66      768.69      9.63 o
   2   5  10      199.17      199.48      3.62 o
   3   5  10      149.26      144.01      3.22 o
   4   5  10      186.06      167.56      4.69 o
   5   5  10        8.91       11.37      1.64 o
   6   5  10        0.94        1.65      1.68 o
   7   5  10       33.60       36.42      5.26 o
  -5   6  10        0.02        0.28      1.29 o
  -4   6  10        4.51        5.27      1.23 o
  -3   6  10        0.50        0.00      0.83 o
  -2   6  10       11.97       10.08      1.66 o
  -1   6  10        0.15        0.29      0.89 o
   0   6  10      129.15      140.51      4.51 o
   1   6  10      126.29      122.32      3.21 o
   2   6  10        8.26        7.81      0.97 o
   3   6  10      166.55      175.78      3.76 o
   4   6  10      634.70      667.34     12.84 o
   5   6  10        1.35        0.00      1.36 o
   6   6  10       31.59       30.66      2.44 o
   7   6  10       31.41       28.84      1.96 o
  -4   7  10        0.46        0.42      0.94 o
  -3   7  10        1.98        1.06      1.12 o
  -2   7  10        1.74        2.03      1.19 o
  -1   7  10       25.52       20.27      2.15 o
   0   7  10       90.84       93.33      3.81 o
   1   7  10       24.54       16.93      1.66 o
   2   7  10        0.64        0.94      0.81 o
   3   7  10        6.95        9.34      1.17 o
   4   7  10        2.97        2.55      0.91 o
   5   7  10        0.46        0.71      1.08 o
   6   7  10        0.21        0.28      1.08 o
   7   7  10        0.76        1.51      3.33 o
  -3   8  10       23.41       19.25      2.23 o
  -2   8  10       17.70       18.69      3.05 o
  -1   8  10       85.24       80.37      4.06 o
   0   8  10       27.60       29.64      2.56 o
   1   8  10       14.97       14.48      2.49 o
   2   8  10       15.88       14.59      1.89 o
   3   8  10        2.73        4.18      1.01 o
   4   8  10       14.89       13.87      4.10 o
   5   8  10       14.63        8.96      4.50 o
   6   8  10        0.19        0.00      1.30 o
  -1   9  10        0.56        1.01      1.32 o
   0   9  10      135.24      130.24      4.88 o
   1   9  10       86.25       79.02      3.79 o
   2   9  10       25.38       33.04      3.10 o
   3   9  10        4.21        2.57      1.36 o
   4   9  10        5.12        5.99      1.61 o
   5   9  10       78.21       85.14      4.12 o
   2  10  10       18.23       11.59      1.86 o
   3  10  10        1.71        0.26      0.98 o
  -4  -5  11        1.55        2.14      1.11 o
  -3  -5  11        5.50        3.87      1.86 o
  -2  -5  11        0.63        0.42      0.77 o
  -1  -5  11       24.66       31.91      2.60 o
   0  -5  11        8.38       11.87      1.65 o
   1  -5  11        6.11        7.33      2.19 o
  -5  -4  11        3.23        2.59      1.05 o
  -4  -4  11        0.82        0.73      1.09 o
  -3  -4  11        0.08        0.90      0.95 o
  -2  -4  11       15.67       17.16      1.91 o
  -1  -4  11        0.60        0.15      1.00 o
   0  -4  11        9.45        7.94      2.29 o
   1  -4  11       94.53      100.58      4.02 o
   2  -4  11       16.00       14.12      1.66 o
   3  -4  11      112.53      129.67      4.35 o
  -6  -3  11        1.50        2.09      1.59 o
  -5  -3  11        1.65        1.49      1.59 o
  -4  -3  11      118.41      122.59      3.59 o
  -3  -3  11       16.57       19.67      1.73 o
  -2  -3  11       14.49       13.16      1.06 o
  -1  -3  11       65.28       66.39      2.27 o
   0  -3  11      101.59      101.90      2.86 o
   1  -3  11      199.58      204.14      5.34 o
   2  -3  11       16.94       15.01      1.62 o
   3  -3  11       95.74       89.01      3.13 o
   4  -3  11       95.93      105.36      4.13 o
  -6  -2  11       23.77       19.35      5.41 o
  -5  -2  11        1.63        1.46      0.96 o
  -4  -2  11       38.04       37.99      2.17 o
  -3  -2  11       14.76       13.32      1.22 o
  -2  -2  11       14.09       12.34      1.20 o
  -1  -2  11       45.25       42.70      1.88 o
   0  -2  11      243.07      256.83      5.99 o
   1  -2  11       20.39       16.17      1.29 o
   2  -2  11        8.35        8.00      1.27 o
   3  -2  11       23.23       26.00      2.02 o
   4  -2  11       24.35       23.15      2.04 o
   5  -2  11       27.37       30.37      2.20 o
  -7  -1  11       11.81       16.68      3.08 o
  -6  -1  11        1.04        0.25      1.32 o
  -5  -1  11        1.28        1.17      0.82 o
  -4  -1  11       10.04       11.67      1.44 o
  -3  -1  11        0.33        0.00      0.55 o
  -2  -1  11        3.74        3.99      0.64 o
  -1  -1  11      207.49      191.26      3.38 o
   0  -1  11      678.73      700.19      9.15 o
   1  -1  11      484.98      487.41      7.38 o
   2  -1  11        1.39        1.10      0.67 o
   3  -1  11       20.85       18.98      1.36 o
   4  -1  11      106.90      106.70      4.37 o
   5  -1  11       26.69       27.08      1.92 o
  -7   0  11        5.28        6.46      1.98 o
  -6   0  11       14.08       16.60      2.23 o
  -5   0  11        0.20        0.00      0.80 o
  -4   0  11       16.57       16.77      2.20 o
  -3   0  11       60.74       63.24      3.11 o
  -2   0  11        6.98        8.98      0.86 o
  -1   0  11      499.17      482.61      6.21 o
   0   0  11      200.96      203.81      3.28 o
   1   0  11       66.67       62.14      2.19 o
   2   0  11        1.39        0.30      0.55 o
   3   0  11        0.30        0.00      0.59 o
   4   0  11       28.10       27.58      1.67 o
   5   0  11        8.46        9.04      1.09 o
   6   0  11        2.25        1.02      1.32 o
  -6   1  11        0.40        1.77      0.91 o
  -5   1  11       55.90       56.99      2.77 o
  -4   1  11        1.63        0.00      0.80 o
  -3   1  11        8.01        9.90      1.32 o
  -2   1  11        4.71        4.82      0.92 o
  -1   1  11      286.44      263.79      4.10 o
   0   1  11      168.01      168.75      2.83 o
   1   1  11        0.36        0.37      0.50 o
   2   1  11       15.90       16.01      1.15 o
   3   1  11        9.23        7.43      1.03 o
   4   1  11      267.06      248.86      6.56 o
   5   1  11       41.87       40.45      3.10 o
   6   1  11        3.47        2.85      1.36 o
  -6   2  11       12.84       11.77      1.46 o
  -5   2  11      104.11      115.66      3.85 o
  -4   2  11       15.16       13.19      1.49 o
  -3   2  11      170.09      163.42      3.69 o
  -2   2  11      417.04      415.48      7.37 o
  -1   2  11       12.42       12.22      0.91 o
   0   2  11      221.18      204.95      3.21 o
   1   2  11        5.91        5.12      0.65 o
   2   2  11       22.20       18.70      1.18 o
   3   2  11       13.65       14.51      1.25 o
   4   2  11      113.03       91.31      2.63 o
   5   2  11        1.00        0.00      1.13 o
   6   2  11       48.02       62.09      3.72 o
   7   2  11       43.85       43.45      4.15 o
  -6   3  11        6.25        6.13      1.38 o
  -5   3  11       57.81       57.73      3.84 o
  -4   3  11        8.80        8.63      1.35 o
  -3   3  11       22.28       19.82      2.61 o
  -2   3  11      174.11      176.68      4.02 o
  -1   3  11       84.38       81.95      2.78 o
   0   3  11      130.80      135.65      2.80 o
   1   3  11       17.95       16.78      1.07 o
   2   3  11       11.36       16.53      1.13 o
   3   3  11       50.19       48.17      2.03 o
   4   3  11        1.07        2.20      0.73 o
   5   3  11      255.62      239.64     11.19 o
   6   3  11       24.91       31.31      2.68 o
   7   3  11       59.30       62.96      3.53 o
  -5   4  11       81.57       81.37      3.73 o
  -4   4  11       94.76       95.14      3.65 o
  -3   4  11       24.81       27.43      1.73 o
  -2   4  11      239.39      234.56      4.99 o
  -1   4  11       16.11       16.43      2.04 o
   0   4  11      141.33      139.20      2.84 o
   1   4  11      386.02      402.80      6.12 o
   2   4  11       13.66       10.11      0.95 o
   3   4  11        4.24        4.52      0.92 o
   4   4  11        0.04        0.00      0.54 o
   5   4  11        3.29        2.89      1.09 o
   6   4  11       40.71       41.74      3.02 o
   7   4  11       46.71       47.73      3.20 o
  -5   5  11        0.92        2.27      1.29 o
  -4   5  11       97.21       98.12      4.52 o
  -3   5  11        2.80        1.55      0.90 o
  -2   5  11       51.62       47.21      2.60 o
  -1   5  11       57.02       59.30      3.96 o
   0   5  11       12.45       13.62      1.43 o
   1   5  11       55.01       60.23      3.60 o
   2   5  11      574.50      578.05      8.99 o
   3   5  11        0.02        0.41      0.67 o
   4   5  11       31.46       33.26      2.04 o
   5   5  11       15.45       16.61      2.06 o
   6   5  11        1.00        0.33      1.12 o
   7   5  11       18.72       22.46      2.37 o
  -4   6  11       72.90       80.40      4.08 o
  -3   6  11       11.69       11.09      1.50 o
  -2   6  11        9.40        5.06      1.42 o
  -1   6  11      223.65      231.82      5.75 o
   0   6  11        6.07        7.74      1.32 o
   1   6  11      235.54      239.17      5.00 o
   2   6  11      141.85      145.37      3.15 o
   3   6  11        3.75        3.15      0.86 o
   4   6  11       34.01       34.79      1.52 o
   5   6  11       16.44       23.92      2.43 o
   6   6  11        1.06        2.24      1.14 o
   7   6  11       29.09       35.41      2.71 o
  -3   7  11       11.78       12.18      1.75 o
  -2   7  11       11.37        9.03      1.98 o
  -1   7  11      253.86      229.84      6.22 o
   0   7  11       19.02       20.62      2.10 o
   1   7  11        9.35       12.01      3.00 o
   2   7  11        5.93        5.85      1.49 o
   3   7  11      275.12      279.46      5.33 o
   4   7  11        1.94        2.46      1.06 o
   5   7  11       44.96       54.43      3.56 o
   6   7  11        6.85       10.52      2.57 o
  -2   8  11       18.35       17.64      1.94 o
  -1   8  11       22.77       26.16      2.51 o
   0   8  11        1.22        1.69      1.24 o
   1   8  11       80.08       83.47      3.42 o
   2   8  11       44.31       45.75      3.15 o
   3   8  11       69.88       72.39      6.22 o
   4   8  11        5.07        5.63      1.59 o
   5   8  11       14.45       18.10      2.74 o
   6   8  11        5.80        5.68      1.61 o
   0   9  11        1.70        2.22      1.36 o
   1   9  11      116.99      118.37      4.03 o
   2   9  11        0.11        0.63      1.18 o
   3   9  11        6.80        8.40      1.42 o
   4   9  11       14.89       19.22      4.07 o
   5   9  11       42.85       55.36      4.51 o
  -3  -5  12        5.96        7.31      1.58 o
  -2  -5  12       15.20       18.16      1.53 o
  -1  -5  12        1.29        1.64      1.40 o
  -4  -4  12       25.43       27.79      2.31 o
  -3  -4  12       33.60       35.01      2.68 o
  -2  -4  12      139.38      143.49      5.97 o
  -1  -4  12        0.50        0.00      0.87 o
   0  -4  12      128.14      132.83      4.78 o
   1  -4  12        3.24        2.57      1.15 o
   2  -4  12        4.42        4.98      1.26 o
  -5  -3  12       17.31       24.59      2.84 o
  -4  -3  12       13.17       18.17      3.01 o
  -3  -3  12        3.74        4.25      1.22 o
  -2  -3  12      125.30      135.48      4.70 o
  -1  -3  12       47.02       45.53      2.85 o
   0  -3  12        1.64        2.44      1.01 o
   1  -3  12       67.52       71.31      3.33 o
   2  -3  12       24.93       19.62      1.99 o
   3  -3  12        9.80       10.90      1.42 o
  -6  -2  12       46.01       42.38      3.51 o
  -5  -2  12       14.44       13.88      2.66 o
  -4  -2  12       68.13       82.20      3.39 o
  -3  -2  12       14.75       15.33      1.43 o
  -2  -2  12       20.56       21.58      1.55 o
  -1  -2  12        0.17        0.00      0.64 o
   0  -2  12      249.84      260.32      5.14 o
   1  -2  12      304.73      319.61      7.35 o
   2  -2  12      106.06      105.78      3.68 o
   3  -2  12        6.44        8.62      1.25 o
   4  -2  12       26.96       30.48      3.00 o
  -6  -1  12       32.06       30.64      3.35 o
  -5  -1  12        0.41        0.00      0.80 o
  -4  -1  12      122.16      129.32      4.16 o
  -3  -1  12        2.36        2.72      0.87 o
  -2  -1  12        6.69        5.85      0.69 o
  -1  -1  12       94.91      103.50      2.38 o
   0  -1  12      452.69      486.45      7.44 o
   1  -1  12      256.00      257.42      5.09 o
   2  -1  12      180.76      175.22      3.97 o
   3  -1  12      111.15      112.32      3.29 o
   4  -1  12        0.19        0.70      0.95 o
   5  -1  12        9.77       13.45      1.59 o
  -6   0  12       50.46       54.40      3.94 o
  -5   0  12        4.42        4.12      1.36 o
  -4   0  12       37.64       37.36      2.52 o
  -3   0  12       37.08       43.92      2.59 o
  -2   0  12        4.07        5.48      0.79 o
  -1   0  12      556.18      552.90      8.03 o
   0   0  12       92.41       91.08      2.22 o
   1   0  12       22.11       20.62      1.46 o
   2   0  12       83.69       90.10      2.47 o
   3   0  12       91.32       88.09      2.68 o
   4   0  12       75.24       73.84      3.23 o
   5   0  12       28.43       31.67      2.12 o
  -6   1  12       28.28       33.51      2.19 o
  -5   1  12        6.24        4.92      1.20 o
  -4   1  12        1.25        1.78      1.09 o
  -3   1  12       95.35       91.40      3.41 o
  -2   1  12       46.04       40.69      2.60 o
  -1   1  12      147.00      141.76      3.01 o
   0   1  12       87.50       85.52      2.08 o
   1   1  12      358.97      370.21      6.38 o
   2   1  12       65.80       61.63      2.09 o
   3   1  12      398.22      403.63      6.51 o
   4   1  12        1.30        1.39      1.07 o
   5   1  12        0.13        0.07      1.19 o
   6   1  12        8.77        7.40      2.48 o
  -6   2  12       17.15       23.76      2.41 o
  -5   2  12        3.86        3.76      1.23 o
  -4   2  12        0.32        0.18      1.41 o
  -3   2  12        2.84        2.27      0.64 o
  -2   2  12      103.86      106.37      3.71 o
  -1   2  12        3.21        1.83      0.53 o
   0   2  12       85.36       86.34      2.41 o
   1   2  12      358.45      339.02      5.45 o
   2   2  12        1.46        1.37      0.62 o
   3   2  12       44.93       41.49      2.05 o
   4   2  12        0.03        0.16      0.71 o
   5   2  12       36.27       31.44      2.86 o
   6   2  12       63.81       59.98      3.94 o
  -5   3  12       15.97       20.10      2.09 o
  -4   3  12       13.17       16.16      1.86 o
  -3   3  12       16.69       15.52      1.47 o
  -2   3  12        0.41        1.82      0.79 o
  -1   3  12        0.08        0.37      0.62 o
   0   3  12        8.06        6.84      0.88 o
   1   3  12      195.90      189.15      3.58 o
   2   3  12        0.50        0.00      0.60 o
   3   3  12       39.48       36.90      1.87 o
   4   3  12      304.21      281.40      8.30 o
   5   3  12       52.16       43.50      4.61 o
   6   3  12       64.48       65.43      5.80 o
  -5   4  12       13.38       14.20      1.96 o
  -4   4  12        4.10        5.24      1.92 o
  -3   4  12        0.93        0.36      0.74 o
  -2   4  12        8.77       11.61      1.37 o
  -1   4  12       32.45       27.57      1.94 o
   0   4  12        0.02        1.06      0.64 o
   1   4  12      194.07      184.60      3.85 o
   2   4  12        3.09        1.24      0.66 o
   3   4  12      117.72      109.15      3.22 o
   4   4  12       25.86       26.97      1.76 o
   5   4  12        1.45        1.84      1.19 o
   6   4  12       10.73       16.33      2.17 o
   7   4  12        3.84        0.88      1.32 o
  -4   5  12        0.06        0.53      1.15 o
  -3   5  12       32.56       32.42      3.06 o
  -2   5  12        3.99        3.52      1.18 o
  -1   5  12      272.09      272.90      6.33 o
   0   5  12       38.62       42.14      2.75 o
   1   5  12       59.13       54.41      2.41 o
   2   5  12       31.29       25.09      1.84 o
   3   5  12       48.14       44.51      2.31 o
   4   5  12       30.16       31.45      1.80 o
   5   5  12       54.75       57.70      3.63 o
   6   5  12        0.43        1.09      1.08 o
  -4   6  12        5.63        2.78      1.46 o
  -3   6  12       15.27       15.43      2.55 o
  -2   6  12        3.79        3.16      1.38 o
  -1   6  12       62.75       67.81      4.13 o
   0   6  12        6.85       10.80      1.66 o
   1   6  12      308.58      307.12      6.08 o
   2   6  12     1025.56     1034.81     16.20 o
   3   6  12        3.78        3.46      0.99 o
   4   6  12        5.89        5.40      1.69 o
   5   6  12       78.62       73.76      3.93 o
   6   6  12       44.73       50.77      3.56 o
  -3   7  12       15.49       17.44      2.07 o
  -2   7  12        0.00        1.31      1.22 o
  -1   7  12        4.51        3.33      1.32 o
   0   7  12        1.65        0.00      1.03 o
   1   7  12       14.28       14.04      1.66 o
   2   7  12       22.44       26.87      4.09 o
   3   7  12       34.96       35.03      1.89 o
   4   7  12        0.55        1.35      0.67 o
   5   7  12        6.23        6.32      1.59 o
   6   7  12        3.63        8.52      2.38 o
  -1   8  12        0.13        0.84      1.27 o
   0   8  12       26.68       30.25      2.61 o
   1   8  12       21.33       21.95      1.96 o
   2   8  12       51.51       41.93      3.96 o
   3   8  12        0.23        0.00      0.93 o
   4   8  12        4.41        3.47      1.88 o
   5   8  12        8.96       10.34      1.98 o
   1   9  12        0.12        0.22      1.43 o
   2   9  12        4.62        2.42      1.27 o
   3   9  12       15.69       21.77      2.17 o
   4   9  12        0.69        1.02      1.42 o
  -3  -4  13        2.96        2.69      1.19 o
  -2  -4  13       21.60       21.97      2.27 o
  -1  -4  13       11.00       13.96      1.82 o
   0  -4  13       23.70       21.58      2.05 o
  -4  -3  13       19.42       19.40      2.27 o
  -3  -3  13        9.45        9.46      1.78 o
  -2  -3  13       68.23       63.98      2.63 o
  -1  -3  13       18.35       25.72      2.61 o
   0  -3  13        0.86        0.32      1.02 o
   1  -3  13      131.54      131.52      7.86 o
   2  -3  13       40.27       40.53      3.33 o
  -5  -2  13        0.01        0.48      1.03 o
  -4  -2  13       94.79       96.47      3.85 o
  -3  -2  13       28.25       38.29      2.74 o
  -2  -2  13      140.51      136.03      5.19 o
  -1  -2  13        6.62        6.87      1.47 o
   0  -2  13        1.21        1.04      0.82 o
   1  -2  13       41.94       39.66      2.56 o
   2  -2  13       44.58       45.31      2.79 o
   3  -2  13       10.87       13.73      2.43 o
  -5  -1  13        0.03        0.00      0.94 o
  -4  -1  13       53.77       56.68      3.22 o
  -3  -1  13       54.51       56.73      3.19 o
  -2  -1  13       78.05       78.82      2.55 o
  -1  -1  13      260.87      266.60      4.84 o
   0  -1  13       26.63       22.31      1.49 o
   1  -1  13        4.37        4.42      1.11 o
   2  -1  13      146.97      145.65      4.43 o
   3  -1  13       54.34       62.48      2.90 o
   4  -1  13       22.83       23.81      2.08 o
  -5   0  13       13.42       14.04      1.75 o
  -4   0  13        1.33        0.24      0.88 o
  -3   0  13       67.20       70.33      3.56 o
  -2   0  13        0.21        0.61      0.67 o
  -1   0  13       46.17       47.54      1.91 o
   0   0  13       27.62       30.53      1.66 o
   1   0  13       96.68       90.07      2.95 o
   2   0  13       69.08       70.75      2.85 o
   3   0  13      155.63      161.54      4.23 o
   4   0  13        1.53        2.15      1.01 o
   5   0  13        0.23        0.00      0.90 o
  -5   1  13        9.37       13.41      1.73 o
  -4   1  13       13.44       15.98      1.82 o
  -3   1  13      110.05      112.90      3.92 o
  -2   1  13        3.39        5.32      1.22 o
  -1   1  13       22.96       18.74      1.28 o
   0   1  13      153.33      159.29      3.79 o
   1   1  13       14.01       14.33      1.24 o
   2   1  13      203.35      201.97      4.39 o
   3   1  13       23.16       25.75      2.47 o
   4   1  13       14.16       15.09      2.54 o
   5   1  13       48.66       53.57      2.63 o
  -5   2  13       64.22       69.95      4.09 o
  -4   2  13       63.21       60.77      5.03 o
  -3   2  13        1.76        2.26      1.13 o
  -2   2  13       22.22       23.26      2.44 o
  -1   2  13        2.56        2.47      0.65 o
   0   2  13      344.55      359.62      5.82 o
   1   2  13        3.92        5.23      0.93 o
   2   2  13       15.54       12.93      1.23 o
   3   2  13       56.46       55.54      2.74 o
   4   2  13       64.68       65.26      4.97 o
   5   2  13        0.58        1.92      2.13 o
   6   2  13        8.84       12.20      2.75 o
  -5   3  13       12.47       11.17      1.71 o
  -4   3  13       27.70       34.59      2.58 o
  -3   3  13        9.93        7.85      1.41 o
  -2   3  13      112.86      110.89      3.74 o
  -1   3  13       33.07       35.46      2.10 o
   0   3  13       34.24       28.86      1.86 o
   1   3  13       25.10       24.19      2.60 o
   2   3  13       18.73       21.72      1.46 o
   3   3  13      205.30      187.35      4.57 o
   4   3  13       27.04       29.70      3.56 o
   5   3  13        0.12        0.00      1.08 o
   6   3  13       21.75       19.11      2.36 o
  -4   4  13       63.74       62.91      3.69 o
  -3   4  13       12.69       13.09      1.31 o
  -2   4  13       95.80       94.07      4.41 o
  -1   4  13       63.14       69.75      2.95 o
   0   4  13        3.73        3.35      0.91 o
   1   4  13        1.49        1.29      0.97 o
   2   4  13       30.34       35.66      1.96 o
   3   4  13       40.91       33.67      1.90 o
   4   4  13       33.17       35.03      2.17 o
   5   4  13       19.68       22.35      2.52 o
   6   4  13        5.18        5.27      1.55 o
  -4   5  13       55.37       59.65      3.62 o
  -3   5  13       11.91       11.26      1.92 o
  -2   5  13       11.55       10.51      1.66 o
  -1   5  13       24.16       24.41      2.05 o
   0   5  13      214.01      241.78      6.75 o
   1   5  13        7.01        4.62      1.53 o
   2   5  13       73.72       79.49      3.68 o
   3   5  13        0.17        0.00      0.88 o
   4   5  13        4.63        5.32      1.05 o
   5   5  13        9.96       13.07      2.01 o
   6   5  13        6.65        6.06      1.66 o
  -3   6  13       45.78       42.67      3.88 o
  -2   6  13        0.59        2.74      1.25 o
  -1   6  13      136.60      132.14      4.21 o
   0   6  13       67.59       81.42      8.22 o
   1   6  13       11.27       11.34      1.51 o
   2   6  13       65.14       71.08      3.12 o
   3   6  13        6.81        6.95      1.19 o
   4   6  13       15.81       15.86      1.47 o
   5   6  13       49.66       49.76      3.68 o
   6   6  13        8.38       11.12      1.93 o
  -2   7  13       34.76       38.48      3.11 o
  -1   7  13        6.38        5.73      2.53 o
   0   7  13        0.00        0.00      1.04 o
   1   7  13       42.03       38.02      3.15 o
   2   7  13        0.06        0.00      1.04 o
   3   7  13       78.85       80.90      3.79 o
   4   7  13        0.45        0.00      0.83 o
   5   7  13       15.76       21.61      2.53 o
  -1   8  13        2.73        3.16      1.55 o
   0   8  13       38.80       36.20      4.20 o
   1   8  13       42.26       39.90      4.42 o
   2   8  13        2.78        3.52      1.36 o
   3   8  13        3.42        4.29      1.36 o
   4   8  13        1.43        2.98      1.78 o
  -2  -3  14        8.29       10.73      1.51 o
  -1  -3  14        8.88        7.96      1.35 o
   0  -3  14        0.08        0.00      0.82 o
  -4  -2  14        0.41        3.38      1.39 o
  -3  -2  14        1.86        1.96      1.48 o
  -2  -2  14      134.02      128.33      4.55 o
  -1  -2  14      133.47      143.85      4.97 o
   0  -2  14        9.13        9.09      1.32 o
   1  -2  14       67.13       67.25      5.59 o
   2  -2  14        7.24       10.29      1.62 o
  -4  -1  14       23.41       27.98      2.35 o
  -3  -1  14        0.06        0.84      1.15 o
  -2  -1  14      172.86      177.20      3.75 o
  -1  -1  14      131.25      127.48      4.59 o
   0  -1  14      106.56      113.09      3.43 o
   1  -1  14        3.34        3.65      1.15 o
   2  -1  14       30.09       32.04      3.00 o
   3  -1  14        9.98       12.33      1.60 o
  -5   0  14        8.78        7.59      1.55 o
  -4   0  14        0.48        0.00      0.92 o
  -3   0  14       33.03       31.93      2.43 o
  -2   0  14       48.59       57.47      2.53 o
  -1   0  14       56.47       57.17      2.46 o
   0   0  14       23.08       27.15      1.77 o
   1   0  14       15.69       16.61      1.69 o
   2   0  14        0.83        1.87      1.06 o
   3   0  14       78.31       90.07      3.28 o
   4   0  14        1.94        1.98      1.27 o
  -5   1  14       28.46       32.57      3.50 o
  -4   1  14        4.77        5.91      1.38 o
  -3   1  14       23.78       25.94      2.27 o
  -2   1  14       34.64       29.80      1.92 o
  -1   1  14        1.51        0.44      0.88 o
   0   1  14       95.80      108.69      2.98 o
   1   1  14      280.30      289.50      5.61 o
   2   1  14       49.76       46.91      3.07 o
   3   1  14       68.79       64.65      3.21 o
   4   1  14        0.09        0.68      1.08 o
  -4   2  14       40.96       34.70      4.14 o
  -3   2  14        1.11        2.03      0.84 o
  -2   2  14       19.94       23.90      1.71 o
  -1   2  14        3.71        3.38      0.90 o
   0   2  14        3.77        3.63      0.92 o
   1   2  14      132.25      136.09      4.09 o
   2   2  14        0.06        1.00      0.81 o
   3   2  14       16.33       13.92      1.93 o
   4   2  14        1.83        3.38      1.90 o
   5   2  14       30.13       34.60      3.24 o
  -4   3  14        3.41        4.10      1.40 o
  -3   3  14        2.31        1.46      0.77 o
  -2   3  14        0.23        0.00      0.79 o
  -1   3  14       17.62       17.37      1.56 o
   0   3  14        0.00        0.00      0.71 o
   1   3  14      195.57      197.66      5.17 o
   2   3  14      308.76      292.86      5.87 o
   3   3  14      100.51       85.86      4.02 o
   4   3  14       30.37       28.50      2.51 o
   5   3  14        5.86        8.07      1.66 o
  -4   4  14        9.07        5.61      1.92 o
  -3   4  14        3.15        5.91      1.06 o
  -2   4  14        2.27        0.84      1.14 o
  -1   4  14      138.89      130.79      4.10 o
   0   4  14        1.06        0.64      0.84 o
   1   4  14        8.37       10.85      1.65 o
   2   4  14       63.24       62.61      2.71 o
   3   4  14       15.98       13.12      3.74 o
   4   4  14        0.44        0.72      0.98 o
   5   4  14        0.03        0.20      1.27 o
  -3   5  14       73.12       76.96      6.60 o
  -2   5  14        4.85        5.47      1.50 o
  -1   5  14        3.79        3.01      1.98 o
   0   5  14        1.34        0.76      1.27 o
   1   5  14        9.79        6.23      1.58 o
   2   5  14       46.94       47.38      2.55 o
   3   5  14        0.12        0.36      1.08 o
   4   5  14        4.78        6.17      1.16 o
   5   5  14        2.70        1.47      1.27 o
  -2   6  14        0.21        1.66      1.73 o
  -1   6  14      134.97      131.86      4.33 o
   0   6  14      439.24      442.89     10.74 o
   1   6  14        9.56        8.85      1.47 o
   2   6  14        0.17        2.14      1.24 o
   3   6  14       32.94       25.06      7.64 o
   4   6  14       43.72       45.77      2.49 o
   5   6  14        6.19        6.96      3.03 o
  -1   7  14        7.46        6.54      1.65 o
   0   7  14       15.40       21.23      2.23 o
   1   7  14       36.13       36.24      2.83 o
   2   7  14       22.46       21.88      2.55 o
   3   7  14        6.26        6.49      1.66 o
   4   7  14        7.35        9.15      2.34 o
   1   8  14        0.90        0.00      1.19 o
   2   8  14       20.24       22.51      2.47 o
   3   8  14       23.50       27.73      2.90 o
  -2  -2  15        2.94        3.18      1.24 o
  -1  -2  15       46.90       50.48      4.99 o
   0  -2  15        3.39        4.63      1.24 o
  -3  -1  15      212.80      240.44      6.56 o
  -2  -1  15       17.56       16.94      1.72 o
  -1  -1  15        0.09        1.23      1.14 o
   0  -1  15       21.09       28.71      3.50 o
   1  -1  15       21.25       21.88      2.71 o
   2  -1  15       61.83       57.33      3.24 o
  -3   0  15       90.31      100.48      4.34 o
  -2   0  15        0.88        0.04      1.58 o
  -1   0  15       74.11       70.57      3.70 o
   0   0  15       57.69       64.49      4.60 o
   1   0  15       53.23       56.12      3.09 o
   2   0  15       75.92       90.47      5.03 o
   3   0  15        0.08        0.48      1.75 o
  -4   1  15        7.15        8.39      1.72 o
  -3   1  15       33.17       40.28      3.32 o
  -2   1  15        4.51        4.79      1.20 o
  -1   1  15        1.31        1.74      1.24 o
   0   1  15       85.79       92.33      3.28 o
   1   1  15       21.02       23.87      2.29 o
   2   1  15        8.11        9.24      1.72 o
   3   1  15       23.26       21.96      3.22 o
  -4   2  15        2.62        4.84      1.53 o
  -3   2  15        0.33        0.01      1.19 o
  -2   2  15       73.84       82.77      4.87 o
  -1   2  15       35.50       39.99      3.02 o
   0   2  15       17.78       16.45      1.72 o
   1   2  15       11.40       11.53      1.72 o
   2   2  15        8.99       13.06      1.88 o
   3   2  15        0.03        0.00      1.08 o
   4   2  15      115.90      110.19      9.27 o
  -3   3  15       10.13       14.20      1.42 o
  -2   3  15       27.64       26.22      2.10 o
  -1   3  15        3.74        2.95      1.27 o
   0   3  15       42.57       45.75      3.10 o
   1   3  15      207.69      218.09      6.67 o
   2   3  15       47.54       45.04      3.33 o
   3   3  15        3.57        0.67      0.93 o
   4   3  15        5.14        5.24      1.55 o
  -3   4  15        7.10        7.29      1.25 o
  -2   4  15        2.84        4.31      2.12 o
  -1   4  15        0.04        0.40      1.03 o
   0   4  15        5.89        5.80      1.26 o
   1   4  15      116.63       97.42      4.84 o
   2   4  15       37.66       37.17      3.33 o
   3   4  15       16.61       21.29      2.71 o
   4   4  15        0.27        0.00      1.08 o
  -2   5  15       54.72       51.79      3.85 o
  -1   5  15       10.52       10.90      1.86 o
   0   5  15       12.70       19.34      2.17 o
   1   5  15        8.11        5.36      1.50 o
   2   5  15       72.06       75.20      3.83 o
   3   5  15       35.39       27.97      2.90 o
   4   5  15       10.17        7.31      2.55 o
  -1   6  15        7.16        8.55      1.62 o
   0   6  15       97.32      107.31      4.53 o
   1   6  15        1.71        2.72      1.41 o
   2   6  15        1.38        2.74      1.36 o
   3   6  15       64.31       61.28      8.42 o
   4   6  15       32.50       37.21      2.66 o
   0   7  15        4.72        4.40      1.59 o
   1   7  15       11.48       16.15      2.13 o
   2   7  15        0.18        0.00      1.02 o
   3   7  15       44.39       42.12      3.57 o
  -2   0  16        7.06       10.42      1.70 o
  -1   0  16        7.08        6.18      1.54 o
   0   0  16        2.00        2.44      1.15 o
   1   0  16        7.03       10.06      1.88 o
  -2   1  16        0.24        1.97      1.16 o
  -1   1  16       76.52       78.35      3.16 o
   0   1  16       23.61       26.42      2.77 o
   1   1  16       26.10       30.49     10.96 o
   2   1  16        0.22        0.05      1.19 o
  -2   2  16        8.71        8.96      2.08 o
  -1   2  16       51.87       61.63      2.72 o
   0   2  16       17.94       23.02      3.13 o
   1   2  16       13.38        9.01      2.06 o
   2   2  16        1.83        0.00      1.38 o
   3   2  16        0.40        1.54      1.17 o
  -2   3  16        1.33        0.34      1.25 o
  -1   3  16       39.68       46.90      3.42 o
   0   3  16       18.63       18.90      3.33 o
   1   3  16       88.85       96.82      4.84 o
   2   3  16       58.93       53.24      6.66 o
   3   3  16        7.46        6.12      1.88 o
  -2   4  16        0.00        0.00      1.25 o
  -1   4  16        3.83        3.30      1.70 o
   0   4  16        0.71        0.52      1.13 o
   1   4  16        0.62        1.35      1.50 o
   2   4  16       20.49       23.12      6.46 o
   3   4  16        4.53        4.13      1.50 o
  -1   5  16        0.62        0.00      1.08 o
   0   5  16       21.63       22.93      2.40 o
   1   5  16        1.55        2.44      2.05 o
   2   5  16       64.43       72.18      4.84 o
   3   5  16        3.65        4.47      1.59 o
   1   6  16       25.22       22.36      2.33 o
   2   6  16        0.00        0.59      1.27 o
 
